# Supplementary material for: Intraspecific genetic variability and diurnal activity affect environmental DNA detection in Japanese eel
Source: PLoS One. 2021 Sep 16;16(9):e0255576. doi: 10.1371/journal.pone.0255576 (PMC8445453; doi:10.1371/journal.pone.0255576)
Supplement: S1 Table — (XLSX) [file pone.0255576.s002.xlsx]

## Sheet: Table1_塩基配列Aja_体長体重
	S1 Table. Length and weight of samples.
	Sample No.		TL*1 (mm)	SL*2 (mm)	W*3 (g)
	Aja-1		518	512	155.34
	Aja-2		472	466	145.67
	Aja-3		515	509	160.03
	Aja-4		494	488	159.21
	*1TL: total length.
	*2SL: standard length.
	*3W: weight.
