# Supplementary material for: Intraspecific genetic variability and diurnal activity affect environmental DNA detection in Japanese eel
Source: PLoS One. 2021 Sep 16;16(9):e0255576. doi: 10.1371/journal.pone.0255576 (PMC8445453; doi:10.1371/journal.pone.0255576)
Supplement: S2 Table — (XLSX) [file pone.0255576.s003.xlsx]

## Sheet: Sheet1
	S2 Table. Sequence results for 20 Anguilla japonica samples.
	Sample No.
		between primer F-3' and probe	probe	between probe and 3'-primer R
	0525_A-1	GATGTATAATACCATAAATGGTATTAT	ACCCATAAACTGATAAATAG	GCTAATCAAACATGAAATATTATCTCATACTAAAA
	0525_A-2	AATGTACAATACCATAAATGGTATTAT	ACCCATAAACTGATAAATAG	GCTAATCAAACATTAAATATTATCTTATACTAAAA
	0525_B-1	AATGTACGATACCATAAATGGTATTAT	ACCCATAAACTGATAAATAG	GCTAATCAAACATGAAATATTATCTCATACTAAAA
	0525_B-2	GATGTACAATACCATAAATGGTATTAT	ACCCATAAACTGATAAATAG	GCTAATCAAACACGAAATATTATCTCATACTAAAA
	0525_C-1 (Variant-1)	AATGTACGATACCATAAATGGTATTAT	ACCCATAAATTGATAAATAG	ACTAATCAAACATTAAATATTATCTCATACCAAAA
	0525_C-2 (Aja-1)	AATGTACGATACCATAAATGGTATTAT	ACCCATAAACTGATAAATAG	GCTAATCAAACATTAAATATTATCTCATACTAAAA
	0603_A-1 (Aja-2)	AATGTAAGATACCATAAATGGTATTAT	ACCCATAAACTGATAAATAG	GCTAATCAAACATTAAATATTATCTCATACTAAAA
	0603_A-2	GATGTACAATACCATAAATGGTATTAT	ACCCATAAACTGATAAATAG	GCTAATCAAACATGAAATATTATCTCATACTAAAA
	0603_B-1	AATGTACAATACCATAAATGGTATTAT	ACCCATAAACTGATAAATAG	GCTAATCAAACATGAAATATTATCTCATACTAAAA
	0603_B-2	GATGTACAATACCATAAATGGTATTAT	ACCCATAAACTGATAAATAG	GCTAATCAAACATGAAATATTATCTCATACTAAAA
	0603_C-1	AATGTACAATACCATAAATGGTATTAT	ACCCATAAACTGATAAATAG	GCTAATCAAACATGAAATATTATCTCATACTAAAA
	0603_C-2 (Variant-2)	GATGTACAATACCATAAATGGTATTAT	ACCCATAAACTGATAAACAG	GCTAATCAAACATGAAATATTATCCCATACTAAAA
	0608_A-1	GATGTACAATACCATAAATGGTATTAT	ACCCATAAACTGATAAATAG	GCTAATTAAACATGAAATATTATCCCATACTAAAA
	0608_A-2	GATGTACAATACCATAAATGGTATTAT	ACCCATAAACTGATAAATAG	GCTAATCAAACATGAAATATTATCTCATACTAAAA
	0610_B-1	AATGTACAATATCATAAATGGTATTAT	ACCCATAAACTGATAAATAG	GCTAATCAAACATGAAATATTATCTCATACTAGAA
	0608_B-2 (Aja-3)	AATGTACGATACCATAAATGGTATTAT	ACCCATAAACTGATAAATAG	GCTAATCAAACATTAAATATTATCTCATACTAAAA
	0608_C-1 (Aja-4)	AATGTACGATACCATAAATAGTATTAT	ACCCATAAACTGATAAATAG	GCTAATCAAACATTAAATATTATCTCATACTAAAA
	0610_C-2 (D-2)	GATGTACAATACCATAAATGGTATTAT	ACCCATAAACTGATAAATAG	ACTAATCAAACATGAAATATTATCTCATACTAAAA
	0608_D-1	AATGTACAATACCATAAATGGTATTAT	ACCCATAAACTGATAAATAG	GCTAATCAAACATGAAATATTATCTCATACTAAAA
	0608_C-2 (E)	GATGTACAATAACATAAATGGTATTAT	ACCCATAAACTGATAAATAG	GCTAATCAAACATGAAATATTATCTCATACTAAAA
	*Green: base different from sample 0525_A-1. Red: base sequence mismatch in the probe region.
