# Supplementary material for: Intraspecific genetic variability and diurnal activity affect environmental DNA detection in Japanese eel
Source: PLoS One. 2021 Sep 16;16(9):e0255576. doi: 10.1371/journal.pone.0255576 (PMC8445453; doi:10.1371/journal.pone.0255576)
Supplement: S3 Table — (XLSX) [file pone.0255576.s004.xlsx]

## Sheet: S2_Table
	S3 Table. Parameters of standard curves for qPCR measurements on each sampling date.
	Date (D M Y)	Time (o'clock)	Parameters		Min	Max
	20, 23 July 2018	8 or 9	Slope	-3.5163
			Efficiency	0.92
			Error	0.38
			R^2	0.99
			Y-Intercept	39.97
	24, 25 July 2018	9	Slope	-3.332
			Efficiency	1
			Error	0.26
			R^2	1
			Y-Intercept	39.12
	26 July 2018	6, 9	Slope	-3.5027
			Efficiency	0.93
			Error	0.3
			R^2	1
			Y-Intercept	40.07
		12, 15	Slope	-3.3123
			Efficiency	1
			Error	0.2
			R^2	1
			Y-Intercept	39.28
		18, 21	Slope	-3.6007
			Efficiency	0.9
			Error	0.24
			R^2	1
			Y-Intercept	40.34
	27 July 2018	0, 3	Slope	-3.4077
			Efficiency	0.97
			Error	0.25
			R^2	1
			Y-Intercept	39.74
	All		Slope		-3.6007	-3.3123
			Efficiency		0.9	1
			Error		0.2	0.38
			R^2		0.99	1
			Y-Intercept		39.12	40.34
