# Supplementary material for: Intraspecific genetic variability and diurnal activity affect environmental DNA detection in Japanese eel
Source: PLoS One. 2021 Sep 16;16(9):e0255576. doi: 10.1371/journal.pone.0255576 (PMC8445453; doi:10.1371/journal.pone.0255576)
Supplement: S4 Table — (XLSX) [file pone.0255576.s005.xlsx]

## Sheet: Sheet1
	S4 Table. P-values of Shapiro’s test, var-test, and Bartlett’s t-test.
	Comparison	Statistical analysis	Sort				Shapiro-test	Var-test
						N*1	P-value	P-valure
	Between day time and night time	Paired t-test	eDNA conc.*2		day time	4	0.52	0.74
					night time	4	0.18
		Paired t-test	Activity score		day time	4	0.13	0.87
					night time	4	0.25
								Bartlett.test
								P-valure
	Among date during acclimatization process	ANOVA with Tukey’s HSD Test	eDNA conc.	Aja-1	2020-07-23	3	0.042	0.00048
					2020-07-24	3	0.04
					2020-07-25	3	0.94
					2020-07-26	3	0.85
		ANOVA with Tukey’s HSD Test	eDNA conc.	Aja-2	2020-07-23	3	0.4	0.77
					2020-07-24	3	0.38
					2020-07-25	3	0.31
					2020-07-26	3	1
		ANOVA with Tukey’s HSD Test	eDNA conc.	Aja-3	2020-07-23	3	0.33	0.13
					2020-07-24	3	0.36
					2020-07-25	3	0.18
					2020-07-26	3	0.47
		ANOVA with Tukey’s HSD Test	eDNA conc.	Aja-4	2020-07-23	3	0.49	0.52
					2020-07-24	3	0.24
					2020-07-25	3	0.38
					2020-07-26	3	0.098
	Among sample fish during acclimatization status	Kruskal-Wallis with Dunn-Bonferroni Test	eDNA conc.		Aja-1	9	0.0044	<0.0001
					Aja-2	9	0.3
					Aja-3	9	0.23
					Aja-4	9	0.71
	Among sample fish	ANOVA with Tukey’s HSD Test	eDNA conc.		Aja-1	8	0.44	0.15
					Aja-2	8	0.077
					Aja-3	8	0.0025
					Aja-4	8	0.47
		ANOVA with Tukey’s HSD Test	Activity score		Aja-1	8	0.42	0.74
					Aja-2	8	0.074
					Aja-3	8	0.093
					Aja-4	8	0.43
	Among time	ANOVA with Tukey’s HSD Test	eDNA conc.		6 o'clock	4	0.11	0.51
					9 o'clock	4	0.01
					12 o'clock	4	0.28
					15 o'clock	4	0.71
					18 o'clock	4	0.84
					21 o'clock	4	0.13
					0 o'clock	4	0.062
					3 o'clock	4	0.11
		ANOVA with Tukey’s HSD Test	Activity score		6 o'clock	4	0.76	0.61
					9 o'clock	4	0.24
					12 o'clock	4	0.019
					15 o'clock	4	0.29
					18 o'clock	4	0.87
					21 o'clock	4	0.8
					0 o'clock	4	0.98
					3 o'clock	4	0.99
	Among individual, sampling, and PCR	Kruskal-Wallis with Dunn-Bonferroni Test	CV*3		Individual	8	<0.0001	<0.0001
					Sampling	32	<0.0001
					PCR	96	0.73
	*1N: number of data.
	*2eDNA conc.: eDNA concentrations.
	*3CV: coefficient of variation.
