# Supplementary material for: Intraspecific genetic variability and diurnal activity affect environmental DNA detection in Japanese eel
Source: PLoS One. 2021 Sep 16;16(9):e0255576. doi: 10.1371/journal.pone.0255576 (PMC8445453; doi:10.1371/journal.pone.0255576)
Supplement: S5 Table — (XLSX) [file pone.0255576.s006.xlsx]

## Sheet: Table2_Tm
S5 Table. Melting temperatures (Tm) of standard and each samples.
Sample No.	Tm (°C)*
standards	74.10 ± 0.08	bc
0525_A-1	73.91 ± 0.08	cde
0525_A-2	73.29 ± 0.09	e
0525_B-1	73.96 ± 0.08	cd
0525_B-2	74.74 ± 0.08	a
0525_C-1 (Variant-1)	73.73 ± 0.08	de
0525_C-2	73.98 ± 0.09	cd
0603_A-1	73.57 ± 0.11	de
0603_A-2	74.29 ± 0.09	ab
0603_B-1	74.04 ± 0.11	bc
0603_B-2	74.34 ± 0.09	ab
0603_C-1	74.02 ± 0.10	bc
0603_C-2 (Variant-2)	75.03 ± 0.11	a
average ± SD	74.08 ± 0.46
*Average ± SD. Values with different superscript letters are significantly different (df = 12, p < 0.05; Kruskal-Wallis and Dunn-Bonferroni multiple comparisons tests).
