# Supplementary material for: Intraspecific genetic variability and diurnal activity affect environmental DNA detection in Japanese eel
Source: PLoS One. 2021 Sep 16;16(9):e0255576. doi: 10.1371/journal.pone.0255576 (PMC8445453; doi:10.1371/journal.pone.0255576)
Supplement: S6 Table — (a) Data of eDNA concentration (eDNA conc.), (b) amplification curves, and (c) parameters of the standard curve for each qPCR measurement shown in Figs 1 and 2. (a), (d) Data of eDNA concentration (eDNA conc.), (b), (e) amplification curves, and (c), (f) parameters of the standard curve for each qPCR measurement shown in Fig 2. (XLSX) [file pone.0255576.s007.xlsx]

## Sheet: Sheet1
	S6 Table. (a), (d) Data of eDNA concentration (eDNA conc.), (b), (e) amplification curves, and (c), (f) parameters of standard curve for each qPCR measurement shown in Figure 2.
	(a)																																	(b)
	Sample No. (Tank)*1		PCR reprication		eDNA conc.*2 (copies / L)																													Cycle	Sample No. (Tank)	0525_A-1	0525_A-1	0525_A-1	0525_C-1	0525_C-1	0525_C-1	0525_C-1	0525_C-1	0525_C-1	0603_C-2	0603_C-2	0603_C-2	PCR NC	PCR NC
				Date	2018-05-22	2018-05-25	2018-05-26	2018-05-27	2018-05-28	2018-05-29	2018-05-30	2018-05-31				2018-06-01	2018-06-02	2018-06-03	2018-06-04	2018-06-05	2018-06-06	2018-06-07				2018-06-08	2018-06-09	2018-06-10	2018-06-11	2018-06-12	2018-06-13	2018-06-14							(Variant-1)	(Variant-1)	(Variant-1)	(Variant-1)	(Variant-1)	(Variant-1)	(Variant-2)	(Variant-2)	(Variant-2)
				Time (o'clock)	10	10	10	10	10	10	10	10				10	10	10	10	10	10	10				10	10	10	10	10	10	10			Date	2018-05-25	2018-05-25	2018-05-25	2018-05-25	2018-05-25	2018-05-25	2018-05-26	2018-05-26	2018-05-26	2018-06-03	2018-06-03	2018-06-03	2018-05-25	2018-05-25
	0525_A-1	BL*3	1		0																													1		0.0720707	0.0750819	0.0783346	0.0752788	0.0595668	0.0765726	0.0751755	0.0765913	0.0773755	0.0642956	0.0654076	0.0658501	0.0760965	0.0781403
			2		0																													2		0.0729475	0.0753154	0.0764554	0.0755903	0.0597413	0.0773975	0.0739521	0.0757931	0.0755496	0.0651161	0.0657799	0.0660724	0.0759371	0.0781854
			3		0																													3		0.0730742	0.0752719	0.0760035	0.0756778	0.0596541	0.0780162	0.0730354	0.0754995	0.0754216	0.0655733	0.0659905	0.0663737	0.0760686	0.0780582
	0525_A-2	BL	1		0																													4		0.0733364	0.0752777	0.0758227	0.0757607	0.0597849	0.0780467	0.072643	0.0755172	0.0752575	0.0655635	0.0662369	0.0668184	0.0761394	0.0780715
			2		0																													5		0.0733	0.0752311	0.0757756	0.0759661	0.0595642	0.0782373	0.0725066	0.0753836	0.0750939	0.0660246	0.0663701	0.0668919	0.075921	0.0779215
			3		0																													6		0.0733082	0.0753118	0.0758159	0.0759927	0.0593657	0.0782998	0.0725296	0.0755783	0.0752846	0.066171	0.0663294	0.0670557	0.07595	0.07804
	0525_B-1	BL	1		0																													7		0.0733865	0.0752271	0.0758068	0.0761305	0.0595256	0.0783465	0.0725092	0.07563	0.0752492	0.0663143	0.066529	0.0672912	0.075881	0.0781304
			2		0																													8		0.0736565	0.0751321	0.0757584	0.0761465	0.0595132	0.0783879	0.0788141	0.0757485	0.0751672	0.0664611	0.0666936	0.0674301	0.0760197	0.0779704
			3		0																													9		0.0735418	0.0751848	0.0758536	0.0763422	0.0595182	0.0785833	0.0774979	0.075683	0.0752075	0.0665364	0.0667036	0.0675222	0.0760767	0.0780032
	0525_B-2	BL	1		0																													10		0.0735988	0.0750429	0.0761185	0.076298	0.0596136	0.0784201	0.0774082	0.0759474	0.0751904	0.0666393	0.0668083	0.0677033	0.0761217	0.0778873
			2		0																													11		0.0737084	0.0750706	0.0763094	0.0763853	0.0595102	0.0783823	0.0774939	0.0759977	0.075315	0.0667969	0.0669043	0.0678126	0.0760984	0.0779557
			3		0																													12		0.0737339	0.0752687	0.0764137	0.0765825	0.0595939	0.0787739	0.0775888	0.0763055	0.0754193	0.0668928	0.0673061	0.0679458	0.0762667	0.0781591
	0525_C-1 (Variant-1)	BL	1		0																													13		0.0741298	0.0751667	0.0767568	0.0766505	0.0594935	0.0786287	0.0779485	0.076242	0.0755725	0.0668735	0.0672999	0.0680478	0.0762461	0.0781813
			2		0																													14		0.0740861	0.0753393	0.0768639	0.07657	0.0596779	0.0786806	0.0777922	0.0763617	0.0755719	0.0669232	0.0674363	0.0682347	0.0763643	0.0779811
			3		0																													15		0.0738925	0.0752661	0.0767236	0.0765509	0.0595626	0.0788116	0.0778459	0.0760302	0.0755543	0.0670062	0.0675562	0.0681766	0.0762812	0.0780871
	0525_C-2	BL	1		0																													16		0.07425	0.0751562	0.0769463	0.0766344	0.0596777	0.0786792	0.0780201	0.0764326	0.0756134	0.0671101	0.0676585	0.0682915	0.0764525	0.0782072
			2		0																													17		0.0743086	0.0754095	0.077031	0.0767406	0.059599	0.0788361	0.0780632	0.076529	0.0758467	0.0672936	0.0678091	0.0685991	0.0765924	0.0781109
			3		0																													18		0.0742575	0.0753429	0.0771644	0.0766934	0.0596051	0.0788862	0.0781828	0.0765801	0.0758348	0.0672764	0.0680305	0.0685036	0.0766929	0.0781203
	0603_A-1	BL	1									3787	(	0.00608191	)*4																			19		0.074569	0.0755402	0.0771594	0.0770997	0.0597994	0.0791766	0.0784092	0.0765963	0.0761852	0.0675015	0.0680928	0.068702	0.0767199	0.0784399
			2									8095	(	0.0130005	)																			20		0.0745633	0.0757167	0.0770981	0.0770569	0.0598225	0.0790148	0.0782951	0.0767862	0.0759391	0.067669	0.068305	0.0688844	0.0767427	0.0781319
			3									8539	(	0.0137136	)																			21		0.0746131	0.0759814	0.0775092	0.0771363	0.0598885	0.0792718	0.0785313	0.0766046	0.0762438	0.0678758	0.0685633	0.0691135	0.0768566	0.0779978
	0603_A-2	BL	1									4021	(	0.0051236	)																			22		0.0747781	0.0760235	0.0777519	0.0772706	0.0599461	0.0793666	0.0785673	0.0769818	0.0763339	0.0680319	0.0688364	0.0692915	0.0768826	0.0782748
			2									4595	(	0.00585499	)																			23		0.0753735	0.076553	0.0781295	0.0773288	0.0599545	0.0794114	0.0788614	0.0771857	0.0765037	0.0683921	0.0692099	0.0697552	0.0767825	0.0781579
			3									4944	(	0.00629969	)																			24		0.0760395	0.0772435	0.0787712	0.0777411	0.0602445	0.0796705	0.0793527	0.077766	0.0769936	0.0693795	0.0701546	0.0706876	0.0767921	0.0781574
	0603_B-1	BL	1									1385	(	0.00181759	)																			25		0.0776177	0.0788158	0.080444	0.0780371	0.0606527	0.0801022	0.0800338	0.078257	0.0776829	0.0709095	0.0717226	0.072255	0.0769153	0.0780771
			2									1394	(	0.0018294	)																			26		0.0806944	0.0819011	0.0836456	0.0789587	0.0615044	0.0811606	0.0805966	0.0792667	0.0784134	0.0738238	0.0746726	0.0753003	0.077103	0.0781128
			3									701.6	(	0.000920735	)																			27		0.0869535	0.0880515	0.0896276	0.0804875	0.0627581	0.0828658	0.0815672	0.0798233	0.0793715	0.0781896	0.0791671	0.0795445	0.0771919	0.0782841
	0603_B-2	BL	1									4158	(	0.00432885	)																			28		0.0973884	0.0988475	0.100152	0.0823849	0.0644029	0.0848897	0.0824887	0.080852	0.080078	0.0833992	0.0842523	0.0845482	0.0773387	0.0784719
			2									3164	(	0.003294	)																			29		0.110643	0.112292	0.113913	0.0848569	0.0664016	0.087409	0.0831627	0.0817658	0.081212	0.0881466	0.0889877	0.0892343	0.0772871	0.078431
			3									4158	(	0.00432885	)																			30		0.121534	0.123693	0.125672	0.0875108	0.0683411	0.0904064	0.0840974	0.0826686	0.0819868	0.092271	0.0933501	0.0934326	0.0773971	0.0784897
	0603_C-1	BL	1									61380	(	0.0343994	)																			31		0.12992	0.131578	0.134006	0.0900996	0.0705286	0.092915	0.084916	0.0835449	0.0829189	0.095996	0.0970837	0.0975102	0.0775086	0.0786223
			2									52660	(	0.0295124	)																			32		0.134736	0.136914	0.139716	0.0926223	0.0722204	0.0955632	0.0857096	0.0845044	0.0836156	0.099263	0.100164	0.100541	0.0775739	0.0786717
			3									59770	(	0.0334971	)																			33		0.137991	0.140402	0.143197	0.0950709	0.073873	0.0979921	0.0865594	0.0849985	0.0843523	0.10196	0.10298	0.10343	0.0776457	0.0788058
	0603_C-2 (Variant-2)	BL	1									37740	(	0.0280595	)																			34		0.140174	0.142203	0.145669	0.0971491	0.0753497	0.100229	0.0872189	0.0858003	0.0849675	0.104333	0.105301	0.105739	0.077755	0.0788736
			2									36020	(	0.0267807	)																			35		0.141705	0.143961	0.147177	0.0992238	0.0769235	0.102281	0.0875647	0.0864222	0.0857702	0.106298	0.107219	0.107837	0.07768	0.0788977
			3									41150	(	0.0305948	)																			36		0.142541	0.144854	0.148253	0.101304	0.0781816	0.104132	0.0883865	0.0869558	0.0861714	0.108046	0.10897	0.109614	0.0778608	0.0789737
	0608_A-1	BL	1																			1972	(	0.00115909	)									37		0.143169	0.145577	0.149194	0.103094	0.0792627	0.105985	0.0887913	0.0872936	0.0869514	0.109356	0.110524	0.110857	0.0779791	0.0789416
			2																			4792	(	0.00281661	)									38		0.143586	0.146292	0.149739	0.104552	0.0802492	0.107155	0.0892634	0.0879131	0.0871703	0.110651	0.111605	0.112194	0.0780182	0.0789628
			3																			3064	(	0.00180094	)									39		0.143912	0.146709	0.150195	0.106152	0.081241	0.108585	0.0894453	0.0879435	0.0875187	0.111676	0.112737	0.113454	0.0779309	0.0790576
	0608_A-2	BL	1																			2780	(	0.00617915	)									40		0.144341	0.146881	0.150669	0.107368	0.0818503	0.109818	0.0897539	0.0883218	0.0880538	0.112576	0.113523	0.114237	0.0781331	0.0791161
			2																			2442	(	0.00542787	)									41		0.144603	0.146911	0.150984	0.108442	0.0824109	0.110707	0.0901676	0.0888067	0.0883631	0.113314	0.114307	0.114914	0.0782741	0.0791159
			3																			2744	(	0.00609913	)									42		0.144725	0.147352	0.151013	0.109345	0.0829423	0.111493	0.090255	0.0890214	0.0883884	0.113833	0.114675	0.115392	0.0782437	0.0790976
	0610_B-1	BL	1																			323.2	(	0.000223565	)									43		0.145068	0.14747	0.151174	0.110058	0.0832644	0.112193	0.0904151	0.0892647	0.088589	0.114302	0.115385	0.116041	0.0781974	0.0790118
			2																			954.1	(	0.000659972	)									44		0.145031	0.14757	0.151296	0.110734	0.083702	0.112447	0.0904829	0.0893007	0.0887391	0.114744	0.115803	0.116346	0.0782522	0.0791063
			3																			1743	(	0.00120567	)									45		0.144974	0.147527	0.151412	0.111037	0.0838321	0.112923	0.0906234	0.0892743	0.0887312	0.115025	0.115908	0.116566	0.0783518	0.0791391
	0608_B-2	BL	1																			15800	(	0.0355829	)									46		0.144652	0.147676	0.151272	0.111428	0.0839535	0.113157	0.0907662	0.0893551	0.0889339	0.115253	0.116086	0.116764	0.0782994	0.0792039
			2																			7643	(	0.0172127	)									47		0.145046	0.147605	0.15163	0.111588	0.0841759	0.113567	0.090778	0.0896694	0.0891359	0.115435	0.116188	0.116901	0.0783721	0.0792591
			3																			4918	(	0.0110757	)									48		0.145109	0.147821	0.151604	0.112073	0.0842861	0.113855	0.0909164	0.0898411	0.0891297	0.115346	0.116364	0.117181	0.0784843	0.0792373
	0608_C-1	BL	1																			62420	(	0.0267782	)									49		0.145347	0.147741	0.151687	0.112285	0.0846971	0.114099	0.0910817	0.0899441	0.0892628	0.115826	0.116599	0.117321	0.0785187	0.0792627
			2																			55540	(	0.0238267	)									50		0.14549	0.147877	0.151708	0.112738	0.0848787	0.114608	0.0911316	0.0901138	0.0894664	0.115851	0.116624	0.117242	0.07841	0.0794266
			3																			59260	(	0.0254226	)									51		0.145572	0.147818	0.152041	0.113098	0.0851031	0.114692	0.0913079	0.0903123	0.089729	0.116151	0.116883	0.117533	0.0786584	0.0793752
	0610_C-2(D-2)	BL	1																			17640	(	0.00655762	)									52		0.145673	0.147933	0.152148	0.113448	0.0853277	0.115039	0.0914933	0.090452	0.0897308	0.116357	0.117266	0.117793	0.078797	0.0793335
			2																			21980	(	0.008171	)									53		0.145809	0.14834	0.152165	0.113664	0.0854758	0.11548	0.0917269	0.0904842	0.0899658	0.116542	0.117282	0.118015	0.0786554	0.0792583
			3																			17520	(	0.00651301	)									54		0.145746	0.148275	0.152226	0.11427	0.0856815	0.115628	0.0916559	0.0904261	0.0901817	0.116991	0.117682	0.118384	0.0787729	0.0793487
	0608_D-1	BL	1																															55		0.146061	0.148491	0.152374	0.114385	0.0856672	0.115906	0.0919425	0.0908703	0.0902489	0.117084	0.117782	0.118443	0.0788851	0.0793484
			2
			3
	0608_C-2(E)	BL	1
			2
			3
	All	BL	1		0
			2		0
			3		0
		PCR NC*5	1		0	0	0	142	0	0	0	0				0	0	0	0	0	0	0				0	0	0	0	0	0	0
			2		0	0	0	0	0	0	0	0				0	0	0	0	0	0	0				0	166.3	0	0	0	0	0
			3		0	0	0	0	0	0	0	0				0	0	0	0	0	0	0				0	0	0	0	0	0	0
	0525_A-1		1			1280000	5469000	4868000	4329000	7083000	3506000	6836000
			2			1313000	5540000	5136000	4709000	7938000	3553000	6480000
			3			1223000	5723000	5311000	4083000	7423000	3601000	6656000
			AVE*6			1272000	5.57733e+06	5105000	4.37367e+06	7.48133e+06	3.55333e+06	6.65733e+06
			SD*7			45530.2	131051	223121	315381	430475	47500.9	178004
	0525_A-2		1			1161000	8894000	9704000	5361000	9015000	9076000	14270000
			2			1033000	10190000	9704000	5683000	8777000	9385000	12730000
			3			1040000	9614000	9704000	5292000	8955000	9322000	13430000
			AVE			1078000	9566000	9704000	5.44533e+06	8.91567e+06	9261000	1.34767e+07
			SD			71965.3	649332	0	208697	123779	163282	771060
	0525_B-1		1			576400	3980000	5419000	3450000	1893000	2736000	1037000
			2			615000	3954000	5240000	3406000	1806000	2887000	1023000
			3			576400	3407000	4614000	3450000	1794000	2849000	944500
			AVE			589267	3.78033e+06	5091000	3.43533e+06	1831000	2824000	1001500
			SD			22285.7	323577	422678	25403.4	54027.8	78543	49857.3
	0525_B-2		1			1255000	3682000	1580000	2804000	1354000	618600	607400
			2			1215000	3980000	2208000	2679000	1201000	665900	658200
			3			1184000	6686000	1855000	2822000	1093000	661400	636600
			AVE			1218000	4.78267e+06	1881000	2.76833e+06	1216000	648633	634067
			SD			35594.9	1.65506e+06	314806	77886.7	131145	26106.8	25494.6
	0525_C-1 (Variant-1)		1			349800	0	0	0	0	0	0
			2			471400	0	0	0	0	0	0
			3			388100	0	0	0	0	0	0
			AVE			403100	0	0	0	0	0	0
			SD			62172.3	0	0	0	0	0	0
	0525_C-2		1			3131000	12460000	6536000	9422000	7728000	8153000	14550000
			2			2935000	10730000	6364000	9860000	6804000	7325000	11520000
			3			2897000	10060000	6669000	9796000	6714000	7832000	14650000
			AVE			2.98767e+06	1.10833e+07	6523000	9.69267e+06	7082000	7770000	1.35733e+07
			SD			125576	1.2384e+06	152915	236578	561259	417467	1.77894e+06
	0603_A-1		1													636600	6997000	3739000		3773000	2788000	5139000
			2													615700	7043000	3568000		3492000	3051000	5074000
			3													615700	7043000	3520000		3404000	2842000	4727000
			AVE													622667	7.02767e+06	3609000		3.55633e+06	2.89367e+06	4980000
			SD													12066.6	26558.1	115113		192729	138904	221502
	0603_A-2		1													762100	5664000	4927000		3822000	4666000	5998000
			2													820000	6177000	4732000		4182000	4403000	6315000
			3													772300	5702000	4764000		3871000	4881000	6275000
			AVE													784800	5.84767e+06	4.80767e+06		3.95833e+06	4650000	6196000
			SD													30907.8	285843	104577		195244	239401	172635
	0603_B-1		1													703500	3673000	898900		1117000	988600	543200
			2													757000	3697000	935900		915100	1048000	654700
			3													825500	3130000	961400		858000	1014000	456500
			AVE													762000	3500000	932067		963367	1.01687e+06	551467
			SD													61153.5	320654	31425.8		136079	29803.6	99358.3
	0603_B-2		1													894300	5664000	2975000		2699000	1409000	739900
			2													1099000	5406000	2935000		2298000	1304000	764100
			3													888300	5370000	2782000		2313000	1207000	721100
			AVE													960533	5480000	2.89733e+06		2.43667e+06	1.30667e+06	741700
			SD													119953	160362	101864		227311	101026	21556.4
	0603_C-1		1													1800000	4426000	2432000		1338000	4076000	5588000
			2													1800000	4059000	2399000		1246000	4024000	4237000
			3													1753000	4086000	2672000		1255000	4050000	4319000
			AVE													1.78433e+06	4.19033e+06	2501000		1.27967e+06	4050000	4.71467e+06
			SD													27135.5	204539	149007		50718.2	26000	757439
	0603_C-2 (Variant-2)		1													1231000	1370000	1430000		820200	779000	1304000
			2													1290000	1299000	1498000		583100	804500	1207000
			3													1514000	1265000	1488000		841600	869100	1215000
			AVE													1345000	1.31133e+06	1472000		748300	817533	1242000
			SD													149302	53575.5	36715.1		143467	46442.5	53842.4
	0608_A-1		1																							2367000	2428000	1891000	1445000	1777000	5436000	1034000
			2																							1364000	2995000	1942000	1503000	1814000	5665000	1296000
			3																							1373000	2937000	1783000	1648000	2198000	4048000	1210000
			AVE																							1.70133e+06	2.78667e+06	1872000	1532000	1.92967e+06	5.04967e+06	1180000
			SD																							576502	311965	81185	104561	233119	874993	133551
	0608_A-2		1																							443700	1818000	4243000	2805000	4276000	4218000	8848000
			2																							468200	1725000	4471000	3035000	4335000	7302000	11970000
			3																							437800	1855000	4442000	3220000	4486000	7608000	9094000
			AVE																							449900	1.79933e+06	4.38533e+06	3020000	4.36567e+06	6376000	9.97067e+06
			SD																							16120.5	66980.1	124114	207906	108307	1.87514e+06	1.73584e+06
	0610_B-1		1																							1439000	4967000	2880000	5000000	639500	630800	426600
			2																							1478000	6128000	2823000	5235000	605300	549900	423700
			3																							1420000	5445000	2861000	5777000	569100	613700	432500
			AVE																							1.44567e+06	5.51333e+06	2.85467e+06	5.33733e+06	604633	598133	427600
			SD																							29569.1	583509	29023	398480	35204.7	42637.3	4484.42
	0608_B-2		1																							423300	5133000	2732000	1210000	1138000	361900	553700
			2																							443700	5701000	2661000	1318000	1115000	340200	531400
			3																							465100	5664000	3055000	1398000	1244000	369400	546100
			AVE																							444033	5.49933e+06	2816000	1.30867e+06	1.16567e+06	357167	543733
			SD																							20902	317793	210002	94346.9	68806.5	15164.5	11336.8
	0608_C-1		1																							2320000	12540000	1616000	1267000	829900	3140000	7252000
			2																							2258000	10850000	1309000	1259000	824200	2952000	8549000
			3																							2415000	12540000	1760000	1335000	978400	3076000	7453000
			AVE																							2331000	1.19767e+07	1.56167e+06	1287000	877500	3056000	7.75133e+06
			SD																							79075.9	975722	230357	41761.2	87428.4	95582.4	698072
	0610_C-2(D-2)		1																							2708000	4967000	1830000	961600	1161000	2453000	6818000
			2																							2726000	5304000	2007000	930600	824200	2609000	6453000
			3																							2636000	5099000	1967000	1000000	1369000	2645000	7104000
			AVE																							2690000	5.12333e+06	1.93467e+06	964067	1.11807e+06	2569000	6.79167e+06
			SD																							47623.5	169813	92824.2	34765.7	274926	102059	326298
	(a), (b), (c) the TaqMan method using species-specific primers and probe sets, and (d), (e), (f) an intercalator method with SYBR Green.
	*1Sample Nos (tank) are the same as those shown in S2 Table.
	*2eDNA conc.: eDNA concentration.
	*3BL: blank control.
	*4Ratio of blank control eDNA concentration to eDNA concentration on first day of following cycle.
	*5PCR NC: PCR negative control.
	*6AVE: average.
	*7SD: standard deviation.
	*8Blank control.
[truncated: 37 more columns]
