# Supplementary material for: Intraspecific genetic variability and diurnal activity affect environmental DNA detection in Japanese eel
Source: PLoS One. 2021 Sep 16;16(9):e0255576. doi: 10.1371/journal.pone.0255576 (PMC8445453; doi:10.1371/journal.pone.0255576)
Supplement: S7 Table — (XLSX) [file pone.0255576.s008.xlsx]

## Sheet: Sheet1
	S7 Table. eDNA concentrations in Table 2, Figures 3-5, and S1 Fig.
	Sample No. (Tank)		Sampling number	PCR reprication		eDNA conc.*1 (copies / L)
					Sort					PCR measurement										Sampling										Individual
					Date	2018-07-20	2018-07-23	2018-07-24	2018-07-25	2018-07-26						2018-07-27				2018-07-26						2018-07-27				2018-07-26						2018-07-27
					Time (o'clock)	8	9	9	9	6	9	12	15	18	21	0	3			6	9	12	15	18	21	0	3			6	9	12	15	18	21	0	3
	Aja-1	BL*2		1		0
				2		0
				3		0
	Aja-2	BL		1		0
				2		0
				3		0
	Aja-3	BL		1		0
				2		0
				3		0
	Aja-4	BL		1		0
				2		0
				3		0
	All	BL		1			0	0		0		0		0		0
				2			0	0		0		0		0		0
				3			0	0		0		0		0		0
		PCR NC*3		1		0	0	0	0	0	0	0	0	0	0	0	0
				2		0	0	0	0	0	0	0	0	0	0	0	0
				3		0	0	0	0	0	0	0	0	0	0	0	0
	Aja-1		1	1			261900	192000	684600	633500	201800	475600	208000	1102000	826500	388800	197800			628300	194500	462933	202700	971867	833600	385500	192167			453189	220667	530100	539967	1.05448e+06	814689	491067	241889
				2			274200	173100	675200	650400	192700	475600	184800	915500	842500	399400	193800
				3			331500	167200	694200	601000	189000	437600	215300	898100	831800	368300	184900
				AVE*4			289200	177433	684667	628300	194500	462933	202700	971867	833600	385500	192167
				SD*5			37145.5	12955.4	9500.18	25107.2	6587.11	21939.3	15925.8	113034	8150.46	15810.4	6603.28
				CV*6						0.0399605	0.0338669	0.0473919	0.0785682	0.116306	0.00977742	0.0410128	0.0343623
			2	1			234300	163800	927900	357600	249100	513400	229200	1310000	881000	416000	281100			357600	249100	513400	229200	1310000	881000	416000	281100
				2			231300	188000	960600	376900	260800	509900	235700	1061000	886700	386200	268100
				3			229800	181600	1022000	357600	239400	531600	247500	1102000	831800	373300	266300
				AVE			231800	177800	970167	364033	249767	518300	237467	1.15767e+06	866500	391833	271833
				SD			2291.29	12539.5	47773.9	11142.9	10715.6	11650.3	9277.03	133508	30185.9	21900.3	8075.48
				CV						0.0306095	0.0429023	0.022478	0.0390667	0.115325	0.0348366	0.0558919	0.0297075
			3	1			226800	169500	1190000	405100	218400	632500	1224000	921400	750900	839900	242300			373667	218400	613967	1188000	881567	729467	671700	252400
				2			237400	157100	1215000	341500	218400	590000	1182000	875400	750900	563800	255700
				3			226800	160400	1454000	374400	218400	619400	1158000	847900	686600	611400	259200
				AVE			230333	162333	1.28633e+06	373667	218400	613967	1188000	881567	729467	671700	252400
				SD			6119.91	6422.1	145741	31806.3	0	21764.7	33406.6	37136	37123.6	147597	8920.2
				CV						0.0851196	0	0.0354494	0.02812	0.042125	0.0508915	0.219736	0.0353415
																			AVE	453189	220667	530100	539967	1.05448e+06	814689	491067	241889
																			SD	151863	27370.5	76889.1	561370	225848	77516.5	157175	45388.8
																			CV	0.335099	0.124035	0.145046	1.03964	0.21418	0.0951486	0.320068	0.187643
	Aja-2		1	1			296600	471400	592200	348300	255700	274700	2091000	1252000	1074000	619700	516400			388000	274000	278133	1.90167e+06	1242000	873233	618400	506167			378611	330833	256644	1.92456e+06	1.40011e+06	812289	622478	509567
				2			650800	443000	576000	413200	278500	294400	1794000	1205000	785200	628200	489200
				3			520900	515700	584000	402500	287800	265300	1820000	1269000	760500	607300	512900
				AVE			489433	476700	584067	388000	274000	278133	1.90167e+06	1242000	873233	618400	506167
				SD			179184	36638.6	8100.21	34795	16516.4	14850.7	164482	33151.2	174307	10510.5	14797.4
				CV						0.0896778	0.0602787	0.0533942	0.0864936	0.0266918	0.199611	0.0169962	0.0292343
			2	1			676900	556500	399400	352900	321900	280400	2370000	1746000	858800	658600	472900			361633	330700	272200	2381000	1597000	826833	672367	490433
				2			646600	647800	383100	374400	321900	265300	2436000	1537000	821200	699900	499200
				3			672500	530200	393900	357600	348300	270900	2337000	1508000	800500	658600	499200
				AVE			665333	578167	392133	361633	330700	272200	2381000	1597000	826833	672367	490433
				SD			16372	61721.3	8292.37	11303.2	15242	7633.48	50408.3	129850	29555.4	23844.6	15184.3
				CV						0.0312561	0.0460903	0.0280436	0.0211711	0.0813086	0.0357453	0.0354636	0.030961
			3	1			694900	530200	552600	371900	392000	226100	1529000	1352000	760500	583200	556200			386200	387800	219600	1491000	1.36133e+06	736800	576667	532100
				2			708600	600400	556500	399800	392000	227600	1487000	1405000	731900	575300	534100
				3			741900	684600	545000	386900	379400	205100	1457000	1327000	718000	571500	506000
				AVE			715133	605067	551367	386200	387800	219600	1491000	1.36133e+06	736800	576667	532100
				SD			24171.5	77305.7	5848.36	13963.2	7274.61	12579.7	36166.3	39828.8	21669.6	5968.53	25159.7
				CV						0.0361553	0.0187587	0.0572848	0.0242564	0.0292572	0.0294104	0.01035	0.0472838
																			AVE	378611	330833	256644	1.92456e+06	1.40011e+06	812289	622478	509567
																			SD	14730.7	56900.1	32218.3	445441	180649	69369.8	47980.1	21040.4
																			CV	0.0389072	0.17199	0.125537	0.231452	0.129025	0.0854004	0.0770793	0.0412907
	Aja-3		1	1			862500	370100	180400	506600	341500	206500	190000	213000	842500	433200	247200			475900	365000	199067	186533	198100	919267	419933	252933			475022	375889	226111	187889	280189	1.17076e+06	407378	263144
				2			920800	336000	158200	465100	334800	194000	182200	182700	770300	424500	248900
				3			891200	340700	168400	456000	418700	196700	187400	198600	1145000	402100	262700
				AVE			891500	348933	169000	475900	365000	199067	186533	198100	919267	419933	252933
				SD			29151.2	18480.9	11112.2	26973.5	46626.1	6577.49	3971.57	15156.2	198796	16045	8500.78
				CV						0.0566789	0.127743	0.0330416	0.0212915	0.0765078	0.216255	0.0382085	0.0336088
			2	1			851200	370100	231400	551800	402500	242300	190000	371600	1109000	436100	277300			582700	414200	241200	189633	386267	1102000	429333	282400
				2			862500	399400	234600	633500	418700	242300	183500	396100	1088000	424500	281100
				3			829200	393900	254900	562800	421400	239000	195400	391100	1109000	427400	288800
				AVE			847633	387800	240300	582700	414200	241200	189633	386267	1102000	429333	282400
				SD			16934.1	15573.4	12744.8	44336.6	10222	1905.26	5958.47	12945.4	12124.4	6036.83	5859.18
				CV						0.0760881	0.024679	0.00789907	0.031421	0.0335141	0.0110021	0.0140609	0.0207478
			3	1			659400	391200	244500	376900	339200	261600	170000	284100	1607000	391400	243900			366467	348467	238067	187500	256200	1491000	372867	254100
				2			642300	317900	215900	371900	341500	237300	187400	250000	1387000	375900	259200
				3			655100	309300	237800	350600	364700	215300	205100	234500	1479000	351300	259200
				AVE			652267	339467	232733	366467	348467	238067	187500	256200	1491000	372867	254100
				SD			8895.13	45008.3	14958.1	13966.5	14105.4	23159.5	17550.2	25374.6	110490	20221.4	8833.46
				CV						0.0381113	0.0404786	0.0972817	0.0936011	0.0990421	0.0741045	0.0542321	0.0347637
																			AVE	475022	375889	226111	187889	280189	1.17076e+06	407378	263144
																			SD	108119	34192.7	23473.5	1586.17	96349.7	292002	30254.8	16686
																			CV	0.227609	0.090965	0.103814	0.00844205	0.343874	0.249413	0.0742672	0.06341
	Aja-4		1	1			6314000	1405000	537600	840400	2673000	847000	1022000	2227000	2515000	1482000	1178000			782067	2.67333e+06	863233	1.03433e+06	2.19433e+06	2.51033e+06	1492000	1.18067e+06			844978	2.15144e+06	1.00951e+06	980100	1.74944e+06	2.03067e+06	1562000	1.28411e+06
				2			6741000	1580000	556500	797400	2726000	841100	1008000	2185000	2596000	1512000	1170000
				3			6830000	1516000	545000	708400	2621000	901600	1073000	2171000	2420000	1482000	1194000
				AVE			6.62833e+06	1.50033e+06	546367	782067	2.67333e+06	863233	1.03433e+06	2.19433e+06	2.51033e+06	1492000	1.18067e+06
				SD			275834	88545.7	9523.83	67322.6	52500.8	33357.2	34210.1	29143.3	88092.8	17320.5	12220.2
				CV						0.086083	0.0196387	0.0386422	0.0330746	0.0132812	0.0350921	0.0116089	0.0103503
			2	1			6830000	2201000	825100	915400	1850000	1080000	920600	1432000	1838000	1890000	1432000			893733	1.91367e+06	1111000	960933	1.42933e+06	1.83533e+06	1852000	1.43033e+06
				2			6965000	2201000	848200	891600	2041000	1150000	1073000	1460000	1910000	1802000	1502000
				3			7057000	2375000	813800	874200	1850000	1103000	889200	1396000	1758000	1864000	1357000
				AVE			6.95067e+06	2259000	829033	893733	1.91367e+06	1111000	960933	1.42933e+06	1.83533e+06	1852000	1.43033e+06
				SD			114177	100459	17534.1	20682.7	110274	35679.1	98314.3	32083.2	76035.1	45210.6	72514.4
				CV						0.0231419	0.0576244	0.0321144	0.102311	0.0224463	0.0414285	0.0244118	0.0506975
			3	1			8992000	1681000	764700	857200	1962000	1111000	852900	1628000	1724000	1357000	1243000			859133	1.86733e+06	1054300	945033	1.62467e+06	1.74633e+06	1342000	1.24133e+06
				2			5290000	1537000	780700	874200	1874000	1065000	1029000	1597000	1780000	1312000	1303000
				3			5256000	1591000	764700	846000	1766000	986900	953200	1649000	1735000	1357000	1178000
				AVE			6.51267e+06	1603000	770033	859133	1.86733e+06	1054300	945033	1.62467e+06	1.74633e+06	1342000	1.24133e+06
				SD			2.14723e+06	72746.1	9237.6	14199.1	98169.9	62738.1	88333.6	26159.8	29670.4	25980.8	62516.7
				CV						0.0165272	0.0525723	0.0595069	0.0934714	0.0161016	0.0169901	0.0193597	0.0503625
																			AVE	844978	2.15144e+06	1.00951e+06	980100	1.74944e+06	2.03067e+06	1562000	1.28411e+06
																			SD	57163.3	452562	129814	47635.5	397471	417780	262107	130214
																			CV	0.0676507	0.210353	0.128591	0.0486027	0.227199	0.205736	0.167802	0.101404
	All																												AVE	537950	769708	505592	908128	1.12106e+06	1207100	770731	574678
																													SD	208806	923462	362684	751131	628287	574295	534890	488309
																													CV	0.388151	1.19976	0.717346	0.82712	0.560442	0.475764	0.694004	0.849709
	Sampling values were calculated from average PCR measurements. Individual values were determined from sampling averages.
	*1eDNA conc.: eDNA concentration.
	*2BL: blank control.
	*3PCR NC: PCR negative control.
	*4AVE: average.
	*5SD: standard deviation.
	*6CV: coefficient of variation.
