# Supplementary material for: Intraspecific genetic variability and diurnal activity affect environmental DNA detection in Japanese eel
Source: PLoS One. 2021 Sep 16;16(9):e0255576. doi: 10.1371/journal.pone.0255576 (PMC8445453; doi:10.1371/journal.pone.0255576)
Supplement: S8 Table — (XLSX) [file pone.0255576.s009.xlsx]

## Sheet: ウナギの行動_点数_Aja-1
	S8 Table. Activity score used in Figs 3 and 4 and S1 Fig.
	Sample No.	Water sampling time	Time		Activity score		Sample No.	Water sampling time	Time		Activity score		Sample No.	Water sampling time	Time		Activity score		Sample No.	Water sampling time	Time		Activity score		Sample No.	Water sampling time	Activity score	Total of 3 hours		Total of 1 hour
																												Seconds	Score	Seconds	Score
		(o'clock)	(hh:mm:ss)	(s)	(points)			(o'clock)	(hh:mm:ss)	(s)	(points)			(o'clock)	(hh:mm:ss)	(s)	(points)			(o'clock)	(hh:mm:ss)	(s)	(points)			(o'clock)	(points)	(s)	(points·s)	(s)	(points·s)
	Aja-1	6	03:00:00				Aja-2	6	03:00:00				Aja-3	6	03:00:00				Aja-4	6	03:00:00				Aja-1	6	0	2:26:06	0	0:49:52	0
			03:00:23	0:00:23	1				03:00:08	0:00:08	0				03:00:39	0:00:39	0				03:00:51	0:00:51	0				1	0:25:23	0:25:23	0:03:59	0:03:59
			03:00:40	0:00:17	0				03:00:18	0:00:10	1				03:01:12	0:00:33	2				03:01:10	0:00:19	1				2	0:07:54	0:15:48	0:05:32	0:11:04
			03:00:57	0:00:17	1				03:00:31	0:00:13	2				03:03:32	0:02:20	0				03:02:38	0:01:28	0				3	0:00:37	0:01:51	0:00:37	0:01:51
			03:01:15	0:00:18	0				03:01:05	0:00:34	3				03:03:47	0:00:15	1				03:02:59	0:00:21	1				Total	3:00:00	0:43:02	1:00:00	0:16:54
			03:01:36	0:00:21	1				03:01:18	0:00:13	2				03:04:05	0:00:18	0				03:03:47	0:00:48	0			9	0	2:55:01	0	0:59:11	0:00:00
			03:02:35	0:00:59	0				03:01:42	0:00:24	2				03:05:30	0:01:25	2				03:04:28	0:00:41	0				1	0:04:59	0:04:59	0:00:49	0:00:49
			03:03:04	0:00:29	1				03:02:21	0:00:39	0				03:05:47	0:00:17	0				03:04:40	0:00:12	2				2	0:00:00	0:00:00	0:00:00	0:00:00
			03:03:40	0:00:36	0				03:02:37	0:00:16	2				03:05:54	0:00:07	1				03:05:21	0:00:41	0				3	0:00:00	0:00:00	0:00:00	0:00:00
			03:03:58	0:00:18	2				03:03:46	0:01:09	3				03:06:14	0:00:20	0				03:05:33	0:00:12	2				Total	3:00:00	0:04:59	1:00:00	0:00:49
			03:05:54	0:01:56	0				03:04:00	0:00:14	2				03:06:26	0:00:12	1				03:09:49	0:04:16	0			12	0	2:56:06	0	1:00:00	0:00:00
			03:06:15	0:00:21	2				03:05:39	0:01:39	3				03:31:28	0:25:02	0				03:10:29	0:00:40	2				1	0:03:46	0:03:46	0:00:00	0:00:00
			03:07:48	0:01:33	0				03:06:40	0:01:01	2				04:32:23	1:00:55	0				03:10:58	0:00:29	0				2	0:00:08	0:00:16	0:00:00	0:00:00
			03:09:31	0:01:43	2				03:21:56	0:15:16	0				04:55:57	0:23:34	0				03:11:06	0:00:08	1				3	0:00:00	0:00:00	0:00:00	0:00:00
			03:17:30	0:07:59	0				03:22:17	0:00:21	1				04:56:19	0:00:22	1				03:11:21	0:00:15	0				Total	3:00:00	0:04:02	1:00:00	0:00:00
			03:17:59	0:00:29	1				03:22:52	0:00:35	2				05:00:19	0:04:00	0				03:11:49	0:00:28	1			15	0	2:54:22	0	0:58:16	0:00:00
			03:19:14	0:01:15	0				03:23:25	0:00:33	0				05:01:09	0:00:50	0				03:15:21	0:03:32	0				1	0:05:38	0:05:38	0:01:44	0:01:44
			03:19:49	0:00:35	1				03:24:13	0:00:48	1				05:01:28	0:00:19	1				03:15:32	0:00:11	1				2	0:00:00	0:00:00	0:00:00	0:00:00
			03:20:43	0:00:54	0				03:24:46	0:00:33	2				05:01:50	0:00:22	0				03:16:06	0:00:34	0				3	0:00:00	0:00:00	0:00:00	0:00:00
			03:21:15	0:00:32	1				03:25:07	0:00:21	1				05:02:45	0:00:55	1				03:16:33	0:00:27	1				Total	3:00:00	0:05:38	1:00:00	0:01:44
			03:22:29	0:01:14	0				03:29:13	0:04:06	0				05:03:11	0:00:26	1				03:17:21	0:00:48	0			18	0	2:31:41	0	0:55:41	0:00:00
			03:22:54	0:00:25	1				03:31:01	0:01:48	0				05:03:41	0:00:30	1				03:17:27	0:00:06	1				1	0:05:05	0:05:05	0:01:30	0:01:30
			03:24:09	0:01:15	0				03:31:04	0:00:03	2				05:05:04	0:01:23	1				03:18:17	0:00:50	0				2	0:18:05	0:36:10	0:00:46	0:01:32
			03:24:28	0:00:19	1				03:31:19	0:00:15	0				05:05:50	0:00:46	2				03:18:36	0:00:19	1				3	0:05:09	0:15:27	0:02:03	0:06:09
			03:25:43	0:01:15	0				03:32:04	0:00:45	1				05:06:47	0:00:57	1				03:32:27	0:13:51	0				Total	3:00:00	0:56:42	1:00:00	0:09:11
			03:26:05	0:00:22	1				03:33:09	0:01:05	0				05:07:05	0:00:18	0				03:33:15	0:00:48	2			21	0	2:26:13	0	0:40:24	0:00:00
			03:27:00	0:00:55	0				03:33:18	0:00:09	1				05:07:15	0:00:10	1				03:36:36	0:03:21	2				1	0:33:47	0:33:47	0:19:36	0:19:36
			03:27:25	0:00:25	1				03:33:35	0:00:17	1				05:07:53	0:00:38	1				03:37:29	0:00:53	1				2	0:00:00	0:00:00	0:00:00	0:00:00
			03:28:21	0:00:56	0				03:34:28	0:00:53	2				05:08:01	0:00:08	2				03:38:57	0:01:28	0				3	0:00:00	0:00:00	0:00:00	0:00:00
			03:28:27	0:00:06	1				03:34:33	0:00:05	3				05:08:21	0:00:20	1				03:39:00	0:00:03	1				Total	3:00:00	0:33:47	1:00:00	0:19:36
			03:28:41	0:00:14	1				03:34:44	0:00:11	2				05:09:35	0:01:14	0				03:39:32	0:00:32	0			0	0	2:14:41	0	0:54:06	0:00:00
			03:30:54	0:02:13	0				03:36:04	0:01:20	1				05:09:58	0:00:23	1				03:39:51	0:00:19	1				1	0:32:08	0:32:08	0:03:24	0:03:24
			03:31:58	0:01:04	1				03:36:32	0:00:28	2				05:10:25	0:00:27	0				03:40:28	0:00:37	0				2	0:04:09	0:08:18	0:02:30	0:05:00
			03:50:39	0:18:41	0				03:36:58	0:00:26	2				05:10:30	0:00:05	1				03:40:46	0:00:18	1				3	0:09:02	0:27:06	0:00:00	0:00:00
			03:51:17	0:00:38	1				03:42:13	0:05:15	0				05:10:52	0:00:22	0				03:46:56	0:06:10	0				Total	3:00:00	1:07:32	1:00:00	0:08:24
			03:52:59	0:01:42	0				03:42:32	0:00:19	1				05:11:13	0:00:21	1				03:47:05	0:00:09	1			3	0	2:30:08	0	0:50:31	0:00:00
			03:53:49	0:00:50	1				03:43:47	0:01:15	2				05:15:41	0:04:28	0				03:48:21	0:01:16	0				1	0:15:03	0:15:03	0:05:50	0:05:50
			03:54:01	0:00:12	0				03:44:45	0:00:58	0				05:16:05	0:00:24	1				03:48:24	0:00:03	1				2	0:12:06	0:24:12	0:03:39	0:07:18
			03:54:28	0:00:27	1				03:45:45	0:01:00	2				05:16:54	0:00:49	0				03:49:07	0:00:43	0				3	0:02:43	0:08:09	0:00:00	0:00:00
			03:54:49	0:00:21	0				03:48:12	0:02:27	0				05:17:30	0:00:36	1				03:51:05	0:01:58	2				Total	3:00:00	0:47:24	1:00:00	0:13:08
			03:55:16	0:00:27	1				03:49:31	0:01:19	2				05:17:49	0:00:19	0				03:54:19	0:03:14	0		Aja-2	6	0	2:39:23	0	1:00:00	0
			03:57:23	0:02:07	0				03:50:46	0:01:15	0				05:18:02	0:00:13	1				03:54:32	0:00:13	1				1	0:05:02	0:05:02	0:00:00	0:00:00
			03:58:16	0:00:53	1				03:51:06	0:00:20	1				05:18:24	0:00:22	0				03:54:40	0:00:08	0				2	0:10:22	0:20:44	0:00:00	0:00:00
			03:58:37	0:00:21	0				03:51:42	0:00:36	2				05:18:28	0:00:04	1				03:54:55	0:00:15	2				3	0:05:13	0:15:39	0:00:00	0:00:00
			03:58:45	0:00:08	1				03:53:28	0:01:46	3				05:19:18	0:00:50	0				04:03:51	0:08:56	0				Total	3:00:00	0:41:25	1:00:00	0:00:00
			03:58:53	0:00:08	1				03:53:44	0:00:16	2				05:19:29	0:00:11	1				04:34:08	0:30:17	0			9	0	2:54:26	0	0:55:45	0
			03:59:45	0:00:52	0				03:53:50	0:00:06	1				05:21:48	0:02:19	0				04:53:25	0:19:17	0				1	0:05:34	0:05:34	0:04:15	0:04:15
			04:00:13	0:00:28	1				03:59:49	0:05:59	0				05:22:14	0:00:26	1				04:53:38	0:00:13	1				2	0:00:00	0:00:00	0:00:00	0:00:00
			04:00:53	0:00:40	0				04:03:36	0:03:47	0				05:23:58	0:01:44	0				04:58:49	0:05:11	0				3	0:00:00	0:00:00	0:00:00	0:00:00
			04:01:20	0:00:27	1				04:04:02	0:00:26	2				05:24:58	0:01:00	2				04:58:53	0:00:04	1				Total	3:00:00	0:05:34	1:00:00	0:04:15
			04:01:44	0:00:24	0				04:04:08	0:00:06	1				05:26:04	0:01:06	0				04:58:59	0:00:06	0			12	0	2:58:34	0	1:00:00	0
			04:02:10	0:00:26	1				04:30:06	0:25:58	0				05:26:35	0:00:31	1				04:59:36	0:00:37	2				1	0:01:26	0:01:26	0:00:00	0:00:00
			04:02:45	0:00:35	0				05:00:25	0:30:19	0				05:26:54	0:00:19	1				05:00:25	0:00:49	0				2	0:00:00	0:00:00	0:00:00	0:00:00
			04:02:59	0:00:14	1				05:30:48	0:30:23	0				05:29:32	0:02:38	0				05:01:38	0:01:13	0				3	0:00:00	0:00:00	0:00:00	0:00:00
			04:03:12	0:00:13	0				06:00:00	0:29:12	0				05:29:56	0:00:24	1				05:01:46	0:00:08	1				Total	3:00:00	0:01:26	1:00:00	0:00:00
			04:03:25	0:00:13	1			9	06:01:07	0:01:07	0				05:30:07	0:00:11	0				05:02:09	0:00:23	0			15	0	2:52:41	0	0:53:58	0
			04:04:09	0:00:44	0				06:31:46	0:30:39	0				05:30:38	0:00:31	1				05:02:31	0:00:22	1				1	0:03:41	0:03:41	0:02:24	0:02:24
			04:04:40	0:00:31	1				07:02:03	0:30:17	0				05:30:52	0:00:14	1				05:03:42	0:01:11	0				2	0:03:23	0:06:46	0:03:23	0:06:46
			04:05:19	0:00:39	0				07:27:02	0:24:59	0				05:33:07	0:02:15	1				05:03:57	0:00:15	1				3	0:00:15	0:00:45	0:00:15	0:00:45
			04:05:35	0:00:16	1				07:27:14	0:00:12	1				05:33:43	0:00:36	1				05:04:18	0:00:21	0				Total	3:00:00	0:11:12	1:00:00	0:09:55
			04:06:28	0:00:53	0				07:27:38	0:00:24	0				05:35:11	0:01:28	2				05:04:30	0:00:12	1			18	0	2:58:07	0	0:59:16	0
			04:06:51	0:00:23	1				07:27:41	0:00:03	1				05:40:26	0:05:15	0				05:04:31	0:00:01	1				1	0:01:53	0:01:53	0:00:44	0:00:44
			04:10:03	0:03:12	0				07:32:22	0:04:41	0				05:40:40	0:00:14	1				05:06:12	0:01:41	0				2	0:00:00	0:00:00	0:00:00	0:00:00
			04:10:41	0:00:38	1				07:33:29	0:01:07	0				05:41:33	0:00:53	1				05:06:20	0:00:08	1				3	0:00:00	0:00:00	0:00:00	0:00:00
			04:29:01	0:18:20	0				07:33:50	0:00:21	1				05:52:15	0:10:42	0				05:06:47	0:00:27	1				Total	3:00:00	0:01:53	1:00:00	0:00:44
			04:31:41	0:02:40	0				07:34:19	0:00:29	0				05:52:30	0:00:15	1				05:07:15	0:00:28	0			21	0	2:32:00	0	0:47:33	0
			04:32:30	0:00:49	1				07:34:22	0:00:03	1				05:53:00	0:00:30	0				05:07:48	0:00:33	2				1	0:12:19	0:12:19	0:03:59	0:03:59
			04:37:15	0:04:45	0				07:39:19	0:04:57	0				05:53:32	0:00:32	0				05:07:52	0:00:04	3				2	0:15:41	0:31:22	0:08:28	0:16:56
			04:37:58	0:00:43	1				07:39:42	0:00:23	1				05:56:38	0:03:06	0				05:07:56	0:00:04	2				3	0:00:00	0:00:00	0:00:00	0:00:00
			04:42:21	0:04:23	0				07:42:34	0:02:52	0				05:56:54	0:00:16	1				05:08:19	0:00:23	2				Total	3:00:00	0:43:41	1:00:00	0:20:55
			04:43:21	0:01:00	1				07:42:51	0:00:17	1				05:57:03	0:00:09	1				05:08:46	0:00:27	0			0	0	2:50:04	0	0:56:56	0
			04:50:31	0:07:10	0				08:02:41	0:19:50	0				06:00:00	0:02:57	0				05:08:53	0:00:07	1				1	0:05:02	0:05:02	0:01:52	0:01:52
			04:51:38	0:01:07	1				08:02:58	0:00:17	0			9	06:03:27	0:03:27	0				05:09:59	0:01:06	0				2	0:04:54	0:09:48	0:01:12	0:02:24
			04:52:12	0:00:34	0				08:03:19	0:00:21	1				06:05:26	0:01:59	0				05:10:26	0:00:27	2				3	0:00:00	0:00:00	0:00:00	0:00:00
			04:52:40	0:00:28	1				08:03:36	0:00:17	0				06:05:37	0:00:11	1				05:17:04	0:06:38	0				Total	3:00:00	0:14:50	1:00:00	0:04:16
			04:53:26	0:00:46	0				08:04:12	0:00:36	1				06:34:03	0:28:26	1				05:17:45	0:00:41	1			3	0	2:33:48	0	0:47:00	0
			04:53:46	0:00:20	1				08:05:23	0:01:11	0				06:39:49	0:05:46	1				05:18:37	0:00:52	0				1	0:21:54	0:21:54	0:08:42	0:08:42
			04:54:41	0:00:55	0				08:05:40	0:00:17	1				06:42:41	0:02:52	0				05:18:51	0:00:14	1				2	0:03:40	0:07:20	0:03:40	0:07:20
			04:55:13	0:00:32	1				08:07:29	0:01:49	0				06:42:57	0:00:16	1				05:34:52	0:16:01	0				3	0:00:38	0:01:54	0:00:38	0:01:54
			04:55:33	0:00:20	0				08:07:55	0:00:26	1				06:43:17	0:00:20	0				05:44:32	0:09:40	0				Total	3:00:00	0:31:08	1:00:00	0:17:56
			04:56:36	0:01:03	1				08:09:15	0:01:20	0				06:43:33	0:00:16	1				05:45:20	0:00:48	1		Aja-3	6	0	2:38:46	0	0:41:40	0
			04:57:21	0:00:45	0				08:09:36	0:00:21	1				06:46:53	0:03:20	0				05:45:34	0:00:14	1				1	0:15:54	0:15:54	0:14:58	0:14:58
			04:58:41	0:01:20	1				08:10:18	0:00:42	0				06:47:23	0:00:30	1				06:00:00	0:14:26	0				2	0:05:20	0:10:40	0:03:22	0:06:44
			04:59:06	0:00:25	0				08:10:51	0:00:33	1				06:47:35	0:00:12	0			9	06:04:17	0:04:17	0				3	0:00:00	0:00:00	0:00:00	0:00:00
			04:59:39	0:00:33	1				08:11:25	0:00:34	0				06:47:42	0:00:07	1				06:04:33	0:00:16	1				Total	3:00:00	0:26:34	1:00:00	0:21:42
			05:00:16	0:00:37	1				08:11:42	0:00:17	1				06:47:52	0:00:10	0				06:05:12	0:00:39	0			9	0	1:56:21	0	0:47:51	0:00:00
			05:01:46	0:01:30	0				08:12:15	0:00:33	0				06:48:27	0:00:35	1				06:05:53	0:00:41	0				1	1:01:57	1:01:57	0:12:09	0:12:09
			05:02:09	0:00:23	1				08:12:36	0:00:21	1				06:48:56	0:00:29	0				06:06:12	0:00:19	1				2	0:01:42	0:03:24	0:00:00	0:00:00
			05:03:21	0:01:12	0				08:13:10	0:00:34	0				06:49:14	0:00:18	1				06:08:54	0:02:42	0				3	0:00:00	0:00:00	0:00:00	0:00:00
			05:03:43	0:00:22	1				08:13:42	0:00:32	1				06:56:02	0:06:48	1				06:09:17	0:00:23	1				Total	3:00:00	1:05:21	1:00:00	0:12:09
			05:11:13	0:07:30	0				08:16:09	0:02:27	0				06:56:11	0:00:09	1				06:12:23	0:03:06	0			12	0	2:26:00	0	0:48:30	0:00:00
			05:11:37	0:00:24	1				08:16:28	0:00:19	1				07:04:20	0:08:09	0				06:12:55	0:00:32	1				1	0:34:00	0:34:00	0:11:30	0:11:30
			05:15:35	0:03:58	0				08:19:28	0:03:00	0				07:26:12	0:21:52	0				06:13:17	0:00:22	0				2	0:00:00	0:00:00	0:00:00	0:00:00
			05:15:45	0:00:10	1				08:19:40	0:00:12	1				07:27:17	0:01:05	1				06:13:25	0:00:08	1				3	0:00:00	0:00:00	0:00:00	0:00:00
			05:15:55	0:00:10	0				08:33:19	0:13:39	0				07:27:38	0:00:21	0				06:19:47	0:06:22	0				Total	3:00:00	0:34:00	1:00:00	0:11:30
			05:16:16	0:00:21	1				09:00:00	0:26:41	0				07:27:45	0:00:07	1				06:20:12	0:00:25	1			15	0	2:26:19	0	0:49:12	0:00:00
			05:16:23	0:00:07	0			12	09:03:39	0:03:39	0				07:28:59	0:01:14	0				06:20:42	0:00:30	0				1	0:33:41	0:33:41	0:10:48	0:10:48
			05:16:27	0:00:04	2				09:28:33	0:24:54	0				07:29:24	0:00:25	1				06:20:57	0:00:15	1				2	0:00:00	0:00:00	0:00:00	0:00:00
			05:19:33	0:03:06	0				09:29:03	0:00:30	1				07:29:34	0:00:10	0				06:24:00	0:03:03	0				3	0:00:00	0:00:00	0:00:00	0:00:00
			05:20:31	0:00:58	2				09:29:26	0:00:23	0				07:29:46	0:00:12	1				06:24:32	0:00:32	1				Total	3:00:00	0:33:41	1:00:00	0:10:48
			05:20:58	0:00:27	0				09:30:01	0:00:35	1				07:30:31	0:00:45	0				06:35:50	0:11:18	0			18	0	2:23:12	0	0:48:15	0:00:00
			05:21:18	0:00:20	2				09:33:59	0:03:58	0				07:30:54	0:00:23	1				07:06:08	0:30:18	0				1	0:36:48	0:36:48	0:11:45	0:11:45
			05:21:48	0:00:30	3				09:38:20	0:04:21	0				07:32:09	0:01:15	0				07:06:27	0:00:19	0				2	0:00:00	0:00:00	0:00:00	0:00:00
			05:22:00	0:00:12	2				09:38:41	0:00:21	1				07:32:29	0:00:20	1				07:06:55	0:00:28	1				3	0:00:00	0:00:00	0:00:00	0:00:00
			05:23:10	0:01:10	0				10:04:20	0:25:39	0				07:32:42	0:00:13	0				07:25:41	0:18:46	0				Total	3:00:00	0:36:48	1:00:00	0:11:45
			05:24:31	0:01:21	2				10:34:41	0:30:21	0				07:32:59	0:00:17	1				07:25:55	0:00:14	1			21	0	2:25:01	0	0:44:40	0:00:00
			05:24:48	0:00:17	1				11:05:21	0:30:40	0				07:33:45	0:00:46	0				07:26:32	0:00:37	0				1	0:14:06	0:14:06	0:04:59	0:04:59
			05:25:46	0:00:58	0				11:35:41	0:30:20	0				07:33:57	0:00:12	1				07:26:53	0:00:21	1				2	0:20:22	0:40:44	0:09:50	0:19:40
			05:26:09	0:00:23	1				12:00:00	0:24:19	0				07:34:39	0:00:42	0				07:28:25	0:01:32	0				3	0:00:31	0:01:33	0:00:31	0:01:33
			05:26:29	0:00:20	0			15	12:06:01	0:06:01	0				07:34:45	0:00:06	1				07:28:37	0:00:12	1				Total	3:00:00	0:56:23	1:00:00	0:26:12
			05:26:40	0:00:11	1				12:36:21	0:30:20	0				07:35:07	0:00:22	0				07:36:25	0:07:48	0			0	0	2:31:35	0	0:49:11	0:00:00
			05:27:17	0:00:37	0				13:06:41	0:30:20	0				07:36:49	0:01:42	2				07:49:28	0:13:03	0				1	0:16:54	0:16:54	0:04:27	0:04:27
			05:27:26	0:00:09	1				13:21:48	0:15:07	0				07:40:28	0:03:39	0				07:49:35	0:00:07	1				2	0:11:31	0:23:02	0:06:22	0:12:44
			05:27:46	0:00:20	0				13:22:13	0:00:25	1				07:40:47	0:00:19	1				07:55:31	0:05:56	0				3	0:00:00	0:00:00	0:00:00	0:00:00
			05:28:08	0:00:22	1				13:22:30	0:00:17	0				07:41:38	0:00:51	0				07:55:43	0:00:12	1				Total	3:00:00	0:39:56	1:00:00	0:17:11
			05:28:25	0:00:17	2				13:22:50	0:00:20	1				07:42:13	0:00:35	1				08:05:58	0:10:15	0			3	0	2:10:19	0	0:40:57	0:00:00
			05:30:00	0:01:35	0				13:37:20	0:14:30	0				07:45:14	0:03:01	0				08:06:15	0:00:17	1				1	0:30:22	0:30:22	0:09:12	0:09:12
			05:34:20	0:04:20	0				13:42:50	0:05:30	0				07:45:31	0:00:17	1				08:06:44	0:00:29	0				2	0:18:51	0:37:42	0:09:51	0:19:42
			05:34:24	0:00:04	1				13:43:01	0:00:11	1				07:46:41	0:01:10	0				08:07:50	0:01:06	0				3	0:00:28	0:01:24	0:00:00	0:00:00
			05:34:39	0:00:15	1				13:45:12	0:02:11	0				07:47:45	0:01:04	1				08:08:21	0:00:31	1				Total	3:00:00	1:09:28	1:00:00	0:28:54
			05:35:04	0:00:25	2				13:45:33	0:00:21	1				07:53:19	0:05:34	0				08:16:52	0:08:31	0		Aja-4	6	0	2:42:15	0	0:54:52	0
			05:35:06	0:00:02	3				14:07:41	0:22:08	0				07:54:23	0:01:04	1				08:17:08	0:00:16	1				1	0:08:11	0:08:11	0:03:37	0:03:37
			05:35:16	0:00:10	2				14:17:07	0:09:26	0				08:00:16	0:05:53	0				08:37:25	0:20:17	0				2	0:09:30	0:19:00	0:01:27	0:02:54
			05:35:49	0:00:33	0				14:17:34	0:00:27	1				08:00:45	0:00:29	1				08:45:16	0:07:51	0				3	0:00:04	0:00:12	0:00:04	0:00:12
			05:36:03	0:00:14	2				14:19:31	0:01:57	0				08:02:59	0:02:14	0				08:45:32	0:00:16	1				Total	3:00:00	0:27:23	1:00:00	0:06:43
			05:36:16	0:00:13	1				14:20:03	0:00:32	1				08:03:19	0:00:20	1				08:46:11	0:00:39	0			9	0	2:48:41	0	0:53:05	0:00:00
			05:36:50	0:00:34	0				14:37:51	0:17:48	0				08:04:44	0:01:25	0				08:47:01	0:00:50	2				1	0:06:19	0:06:19	0:01:55	0:01:55
			05:37:16	0:00:26	2				14:37:57	0:00:06	1				08:05:00	0:00:16	1				08:49:21	0:02:20	0				2	0:05:00	0:10:00	0:05:00	0:10:00
			05:37:21	0:00:05	3				14:38:04	0:00:07	0				08:06:03	0:01:03	0				08:49:40	0:00:19	1				3	0:00:00	0:00:00	0:00:00	0:00:00
			05:37:37	0:00:16	2				14:38:15	0:00:11	0				08:06:20	0:00:17	1				08:49:57	0:00:17	0				Total	3:00:00	0:16:19	1:00:00	0:11:55
			05:40:09	0:02:32	0				14:38:24	0:00:09	1				08:08:02	0:01:42	0				08:50:13	0:00:16	1			12	0	2:54:26	0	0:58:31	0:00:00
			05:40:58	0:00:49	2				14:38:57	0:00:33	0				08:08:27	0:00:25	1				08:52:35	0:02:22	0				1	0:04:46	0:04:46	0:01:29	0:01:29
			05:44:48	0:03:50	0				14:39:29	0:00:32	2				08:10:22	0:01:55	0				08:55:30	0:02:55	2				2	0:00:48	0:01:36	0:00:00	0:00:00
			05:44:57	0:00:09	1				14:39:57	0:00:28	2				08:10:47	0:00:25	1				08:56:49	0:01:19	0				3	0:00:00	0:00:00	0:00:00	0:00:00
			06:00:00	0:15:03	0				14:40:50	0:00:53	0				08:12:43	0:01:56	0				08:57:30	0:00:41	2				Total	3:00:00	0:06:22	1:00:00	0:01:29
		9	06:00:19	0:00:19	0				14:41:13	0:00:23	2				08:13:04	0:00:21	1				08:59:06	0:01:36	0			15	0	2:50:07	0	0:56:56	0:00:00
			06:01:49	0:01:30	0				14:41:21	0:00:08	2				08:13:10	0:00:06	0				08:59:40	0:00:34	2				1	0:06:19	0:06:19	0:02:27	0:02:27
			06:02:24	0:00:35	1				14:42:33	0:01:12	0				08:13:28	0:00:18	1				09:00:00	0:00:20	0				2	0:03:34	0:07:08	0:00:37	0:01:14
			06:03:22	0:00:58	0				14:42:52	0:00:19	1				08:15:12	0:01:44	0			12	09:07:47	0:07:47	0				3	0:00:00	0:00:00	0:00:00	0:00:00
			06:03:29	0:00:07	1				14:43:02	0:00:10	2				08:15:37	0:00:25	1				09:38:09	0:30:22	0				Total	3:00:00	0:13:27	1:00:00	0:03:41
			06:03:44	0:00:15	0				14:43:17	0:00:15	3				08:18:06	0:02:29	0				09:41:54	0:03:45	0			18	0	2:51:42	0	0:56:52	0:00:00
			06:03:59	0:00:15	1				14:43:57	0:00:40	2				08:18:30	0:00:24	1				09:42:06	0:00:12	1				1	0:04:45	0:04:45	0:00:44	0:00:44
			06:30:40	0:26:41	0				14:49:13	0:05:16	0				08:19:49	0:01:19	0				10:08:30	0:26:24	0				2	0:03:33	0:07:06	0:02:24	0:04:48
			06:42:23	0:11:43	0				14:49:32	0:00:19	1				08:20:37	0:00:48	1				10:09:07	0:00:37	0				3	0:00:00	0:00:00	0:00:00	0:00:00
			06:43:20	0:00:57	1				14:51:45	0:02:13	0				08:21:58	0:01:21	0				10:09:36	0:00:29	1				Total	3:00:00	0:11:51	1:00:00	0:05:32
			06:56:32	0:13:12	0				14:51:53	0:00:08	1				08:22:24	0:00:26	1				10:11:36	0:02:00	0			21	0	2:46:41	0	0:52:10	0:00:00
			06:56:54	0:00:22	1				14:52:13	0:00:20	0				08:24:13	0:01:49	0				10:12:01	0:00:25	1				1	0:06:56	0:06:56	0:02:19	0:02:19
			07:01:02	0:04:08	0				14:53:15	0:01:02	2				08:24:40	0:00:27	1				10:15:15	0:03:14	0				2	0:03:08	0:06:16	0:02:16	0:04:32
			07:04:04	0:03:02	0				14:56:48	0:03:33	0				08:25:27	0:00:47	0				10:15:50	0:00:35	1				3	0:03:15	0:09:45	0:03:15	0:09:45
			07:04:33	0:00:29	1				14:57:12	0:00:24	1				08:25:43	0:00:16	1				10:38:50	0:23:00	0				Total	3:00:00	0:22:57	1:00:00	0:16:36
			07:04:46	0:00:13	0				15:00:00	0:02:48	0				08:26:46	0:01:03	0				10:47:36	0:08:46	0			0	0	2:49:28	0	0:52:24	0:00:00
			07:04:52	0:00:06	1			18	15:01:13	0:01:13	0				08:27:03	0:00:17	1				10:48:10	0:00:34	1				1	0:06:01	0:06:01	0:03:16	0:03:16
			07:07:39	0:02:47	0				15:01:26	0:00:13	1				08:27:08	0:00:05	0				10:49:04	0:00:54	0				2	0:04:31	0:09:02	0:04:20	0:08:40
			07:08:00	0:00:21	1				15:08:26	0:07:00	0				08:27:25	0:00:17	1				10:49:34	0:00:30	2				3	0:00:00	0:00:00	0:00:00	0:00:00
			07:16:08	0:08:08	0				15:09:33	0:01:07	0				08:29:20	0:01:55	0				10:49:47	0:00:13	0				Total	3:00:00	0:15:03	1:00:00	0:11:56
			07:16:13	0:00:05	1				15:09:46	0:00:13	1				08:29:44	0:00:24	1				10:50:12	0:00:25	1			3	0	2:49:52	0	0:57:15	0:00:00
			07:16:22	0:00:09	0				15:10:29	0:00:43	0				08:30:35	0:00:51	0				10:53:10	0:02:58	0				1	0:09:50	0:09:50	0:02:45	0:02:45
			07:16:38	0:00:16	1				15:10:42	0:00:13	1				08:31:00	0:00:25	1				10:53:28	0:00:18	2				2	0:00:18	0:00:36	0:00:00	0:00:00
			07:20:08	0:03:30	0				15:38:49	0:28:07	0				08:32:38	0:01:38	0				10:54:05	0:00:37	0				3	0:00:00	0:00:00	0:00:00	0:00:00
			07:20:31	0:00:23	1				15:50:04	0:11:15	0				08:33:01	0:00:23	1				10:54:15	0:00:10	1				Total	3:00:00	0:10:26	1:00:00	0:02:45
			07:24:50	0:04:19	0				15:50:10	0:00:06	1				08:33:46	0:00:45	0				10:55:22	0:01:07	0
			07:25:04	0:00:14	1				15:51:55	0:01:45	0				08:34:02	0:00:16	1				10:55:49	0:00:27	1
			07:31:41	0:06:37	0				15:52:06	0:00:11	1				08:34:20	0:00:18	0				11:09:30	0:13:41	0
			08:02:02	0:30:21	0				16:09:32	0:17:26	0				08:34:33	0:00:13	1				11:39:51	0:30:21	0
			08:32:23	0:30:21	0				16:29:12	0:19:40	0				08:35:40	0:01:07	0				11:58:28	0:18:37	0
			08:51:48	0:19:25	0				16:29:25	0:00:13	1				08:36:56	0:01:16	0				11:59:57	0:01:29	1
			08:52:10	0:00:22	1				16:39:55	0:10:30	0				08:37:17	0:00:21	1				12:00:00	0:00:03	0
			08:53:36	0:01:26	0				17:00:00	0:20:05	0				08:39:42	0:02:25	0			15	12:05:55	0:05:55	0
			08:54:03	0:00:27	1				17:10:18	0:10:18	0				08:40:15	0:00:33	1				12:06:16	0:00:21	1
			09:00:00	0:05:57	0				17:26:54	0:16:36	0				08:42:15	0:02:00	0				12:08:22	0:02:06	0
		12	09:02:45	0:02:45	0				17:27:10	0:00:16	1				08:42:36	0:00:21	1				12:08:32	0:00:10	1
			09:08:11	0:05:26	0				17:40:41	0:13:31	0				08:44:12	0:01:36	0				12:10:12	0:01:40	0
			09:08:18	0:00:07	1				17:50:02	0:09:21	0				08:44:33	0:00:21	1				12:18:04	0:07:52	0
			09:08:40	0:00:22	0				17:50:30	0:00:28	1				08:47:02	0:02:29	0				12:18:30	0:00:26	1
			09:08:52	0:00:12	1				18:00:00	0:09:30	0				08:47:28	0:00:26	1				12:20:11	0:01:41	0
			09:15:44	0:06:52	0			21	18:11:02	0:11:02	0				08:47:56	0:00:28	0				12:21:22	0:01:11	2
			09:15:52	0:00:08	2				18:20:30	0:09:28	0				08:48:20	0:00:24	1				12:28:12	0:06:50	0
			09:21:18	0:05:26	0				18:21:04	0:00:34	1				08:50:16	0:01:56	0				12:28:49	0:00:37	2
			09:21:38	0:00:20	1				18:23:41	0:02:37	0				08:50:40	0:00:24	1				12:32:42	0:03:53	0
			09:22:42	0:01:04	0				18:24:01	0:00:20	1				08:53:35	0:02:55	0				12:33:32	0:00:50	1
			09:22:57	0:00:15	1				18:24:30	0:00:29	1				08:54:25	0:00:50	1				12:40:33	0:07:01	0
			09:33:06	0:10:09	0				18:26:31	0:02:01	0				08:56:54	0:02:29	0				12:45:15	0:04:42	0
			09:35:10	0:02:04	0				18:27:48	0:01:17	1				08:57:18	0:00:24	1				12:45:36	0:00:21	1
			09:35:42	0:00:32	1				18:37:19	0:09:31	0				08:59:47	0:02:29	0				12:46:10	0:00:34	0
			09:40:22	0:04:40	0				18:37:52	0:00:33	1				09:00:00	0:00:13	1				12:46:25	0:00:15	1
			09:40:57	0:00:35	1				18:38:13	0:00:21	0			12	09:00:20	0:00:20	1				12:55:21	0:08:56	0
			09:42:22	0:01:25	0				18:39:15	0:01:02	1				09:00:34	0:00:14	0				12:55:49	0:00:28	2
			09:42:55	0:00:33	1				18:41:46	0:02:31	0				09:01:19	0:00:45	1				12:56:28	0:00:39	0
			10:03:48	0:20:53	0				18:42:03	0:00:17	0				09:03:00	0:01:41	0				12:56:48	0:00:20	1
			10:21:31	0:17:43	0				18:42:32	0:00:29	1				09:03:27	0:00:27	1				13:10:53	0:14:05	0
			10:21:44	0:00:13	1				18:49:51	0:07:19	0				09:05:15	0:01:48	0				13:26:01	0:15:08	0
			10:34:11	0:12:27	0				18:50:19	0:00:28	1				09:06:04	0:00:49	1				13:26:09	0:00:08	1
			10:44:28	0:10:17	0				18:50:34	0:00:15	0				09:07:29	0:01:25	0				13:29:44	0:03:35	0
			10:45:00	0:00:32	1				18:50:55	0:00:21	1				09:07:53	0:00:24	1				13:30:25	0:00:41	1
			10:45:48	0:00:48	0				18:51:17	0:00:22	0				09:10:21	0:02:28	0				13:30:55	0:00:30	0
			10:46:15	0:00:27	1				18:51:40	0:00:23	1				09:10:39	0:00:18	1				13:31:15	0:00:20	1
			11:04:33	0:18:18	0				18:52:21	0:00:41	0				09:11:18	0:00:39	0				13:41:32	0:10:17	0
			11:34:56	0:30:23	0				18:52:37	0:00:16	1				09:11:33	0:00:15	1				13:42:21	0:00:49	0
			12:00:00	0:25:04	0				18:53:20	0:00:43	0				09:11:58	0:00:25	0				13:42:31	0:00:10	2
		15	12:05:18	0:05:18	0				18:53:53	0:00:33	1				09:12:22	0:00:24	1				13:47:51	0:05:20	0
			12:36:00	0:30:42	0				18:59:09	0:05:16	0				09:13:36	0:01:14	0				13:48:22	0:00:31	2
			12:42:46	0:06:46	0				18:59:35	0:00:26	1				09:14:11	0:00:35	1				14:05:53	0:17:31	0
			12:43:10	0:00:24	1				19:00:58	0:01:23	0				09:15:12	0:01:01	0				14:06:30	0:00:37	2
			12:49:54	0:06:44	0				19:01:16	0:00:18	1				09:15:32	0:00:20	1				14:11:53	0:05:23	0
			12:50:23	0:00:29	1				19:12:10	0:10:54	0				09:17:22	0:01:50	0				14:33:46	0:21:53	0
			13:06:24	0:16:01	0				19:13:03	0:00:53	0				09:17:39	0:00:17	1				14:34:20	0:00:34	1
			13:07:37	0:01:13	0				19:13:08	0:00:05	1				09:18:08	0:00:29	0				14:42:14	0:07:54	0
			13:07:48	0:00:11	1				19:22:49	0:09:41	0				09:18:30	0:00:22	1				14:47:31	0:05:17	0
			13:10:33	0:02:45	0				19:23:00	0:00:11	1				09:19:58	0:01:28	0				14:47:55	0:00:24	1
			13:10:46	0:00:13	1				19:35:38	0:12:38	0				09:20:25	0:00:27	1				14:48:27	0:00:32	0
			13:18:24	0:07:38	0				19:36:08	0:00:30	2				09:22:20	0:01:55	0				14:48:48	0:00:21	1
			13:18:50	0:00:26	1				19:38:37	0:02:29	0				09:22:51	0:00:31	1				14:54:23	0:05:35	0
			13:23:12	0:04:22	0				19:40:07	0:01:30	2				09:26:00	0:03:09	0				14:55:05	0:00:42	1
			13:23:52	0:00:40	1				19:40:52	0:00:45	0				09:26:14	0:00:14	1				14:58:04	0:02:59	0
			13:30:02	0:06:10	0				19:40:58	0:00:06	1				09:29:55	0:03:41	0				14:58:30	0:00:26	1
			13:30:44	0:00:42	1				19:41:11	0:00:13	1				09:30:11	0:00:16	1				15:00:00	0:01:30	0
			13:30:58	0:00:14	0				19:41:17	0:00:06	0				09:30:44	0:00:33	0			18	15:12:34	0:12:34	0
			13:31:03	0:00:05	1				19:41:44	0:00:27	2				09:31:04	0:00:20	1				15:24:14	0:11:40	0
			13:36:46	0:05:43	0				19:42:33	0:00:49	0				09:31:40	0:00:36	0				15:25:00	0:00:46	2
			13:54:39	0:17:53	0				19:44:53	0:02:20	0				09:32:07	0:00:27	1				15:26:03	0:01:03	0
			13:55:17	0:00:38	1				19:47:06	0:02:13	2				09:35:07	0:03:00	0				15:26:24	0:00:21	1
			13:56:25	0:01:08	0				19:49:07	0:02:01	0				09:35:26	0:00:19	1				15:38:16	0:11:52	0
			13:56:31	0:00:06	1				19:49:39	0:00:32	2				09:36:25	0:00:59	0				15:38:51	0:00:35	1
			14:01:16	0:04:45	0				19:52:43	0:03:04	0				09:37:52	0:01:27	0				15:42:56	0:04:05	0
			14:01:23	0:00:07	1				19:53:25	0:00:42	2				09:38:18	0:00:26	1				15:47:08	0:04:12	0
			14:02:07	0:00:44	0				19:54:02	0:00:37	0				09:40:36	0:02:18	0				15:47:34	0:00:26	1
			14:02:32	0:00:25	1				19:54:06	0:00:04	1				09:41:15	0:00:39	1				16:07:43	0:20:09	0
			14:07:06	0:04:34	0				19:54:45	0:00:39	0				09:43:39	0:02:24	0				16:07:50	0:00:07	1
			14:25:22	0:18:16	0				19:55:22	0:00:37	2				09:44:03	0:00:24	1				16:08:18	0:00:28	0
			14:25:46	0:00:24	1				19:56:01	0:00:39	0				09:45:53	0:01:50	0				16:08:28	0:00:10	1
			14:37:26	0:11:40	0				19:56:13	0:00:12	1				09:46:32	0:00:39	1				16:12:25	0:03:57	0
			14:38:53	0:01:27	0				19:59:18	0:03:05	0				09:46:46	0:00:14	0				16:12:39	0:00:14	1
			14:39:14	0:00:21	1				20:00:49	0:01:31	2				09:47:04	0:00:18	1				16:13:39	0:01:00	0
			14:53:27	0:14:13	0				20:01:54	0:01:05	2				09:49:50	0:02:46	0				16:15:47	0:02:08	0
			14:53:54	0:00:27	1				20:03:12	0:01:18	0				09:50:16	0:00:26	1				16:16:22	0:00:35	1
			15:00:00	0:06:06	0				20:03:50	0:00:38	1				09:51:40	0:01:24	0				16:17:47	0:01:25	0
		18	15:05:36	0:05:36	0				20:03:58	0:00:08	0				09:52:18	0:00:38	1				16:18:21	0:00:34	1
			15:05:56	0:00:20	1				20:04:03	0:00:05	1				09:53:54	0:01:36	0				16:33:31	0:15:10	0
			15:08:08	0:02:12	0				20:06:55	0:02:52	0				09:54:26	0:00:32	1				16:33:54	0:00:23	2
			15:08:42	0:00:34	0				20:07:07	0:00:12	1				09:55:08	0:00:42	0				16:35:21	0:01:27	0
			15:08:51	0:00:09	1				20:09:22	0:02:15	0				09:55:36	0:00:28	1				16:35:32	0:00:11	1
			15:14:50	0:05:59	0				20:12:55	0:03:33	2				09:56:33	0:00:57	0				16:44:04	0:08:32	0
			15:15:02	0:00:12	1				20:13:52	0:00:57	2				09:56:56	0:00:23	1				16:48:08	0:04:04	0
			15:22:41	0:07:39	0				20:14:02	0:00:10	1				09:58:36	0:01:40	0				16:48:28	0:00:20	1
			15:23:02	0:00:21	1				20:14:15	0:00:13	2				09:58:51	0:00:15	1				16:56:58	0:08:30	0
			15:24:36	0:01:34	2				20:14:39	0:00:24	0				10:00:58	0:02:07	0				16:57:26	0:00:28	1
			15:25:38	0:01:02	3				20:15:25	0:00:46	1				10:01:26	0:00:28	1				17:01:18	0:03:52	0
			15:25:45	0:00:07	2				20:40:28	0:25:03	0				10:02:45	0:01:19	0				17:04:38	0:03:20	0
			15:26:46	0:01:01	0				20:40:38	0:00:10	2				10:03:03	0:00:18	1				17:04:42	0:00:04	1
			15:27:09	0:00:23	2				20:41:57	0:01:19	0				10:04:21	0:01:18	0				17:06:12	0:01:30	0
			15:27:26	0:00:17	0				20:42:03	0:00:06	1				10:04:45	0:00:24	1				17:06:24	0:00:12	1
			15:27:43	0:00:17	2				20:42:48	0:00:45	0				10:04:53	0:00:08	0				17:09:59	0:03:35	0
			15:28:48	0:01:05	0				20:43:18	0:00:30	1				10:05:12	0:00:19	1				17:10:12	0:00:13	1
			15:29:12	0:00:24	2				20:43:34	0:00:16	1				10:06:44	0:01:32	0				17:14:27	0:04:15	0
			15:29:21	0:00:09	2				20:48:18	0:04:44	0				10:06:47	0:00:03	1				17:43:24	0:28:57	0
			15:29:48	0:00:27	2				20:49:10	0:00:52	2				10:07:00	0:00:13	1				17:44:51	0:01:27	2
			15:30:04	0:00:16	1				20:49:40	0:00:30	0				10:08:02	0:01:02	0				17:55:10	0:10:19	0
			15:31:09	0:01:05	0				20:49:47	0:00:07	2				10:08:26	0:00:24	1				17:55:18	0:00:08	2
			15:31:25	0:00:16	1				20:51:16	0:01:29	0				10:10:26	0:02:00	0				17:57:34	0:02:16	0
			15:31:32	0:00:07	2				20:51:20	0:00:04	1				10:10:45	0:00:19	1				17:57:44	0:00:10	1
			15:31:54	0:00:22	0				20:51:48	0:00:28	0				10:11:07	0:00:22	0				17:58:16	0:00:32	0
			15:32:11	0:00:17	2				20:52:03	0:00:15	1				10:11:25	0:00:18	1				17:58:21	0:00:05	1
			15:33:03	0:00:52	0				20:52:51	0:00:48	0				10:13:15	0:01:50	0				17:59:11	0:00:50	0
			15:33:07	0:00:04	2				20:53:10	0:00:19	1				10:13:34	0:00:19	1				18:00:00	0:00:49	2
			15:33:28	0:00:21	0				20:53:21	0:00:11	0				10:17:31	0:03:57	0			21	18:00:09	0:00:09	2
			15:33:38	0:00:10	2				20:53:32	0:00:11	2				10:18:00	0:00:29	1				18:15:13	0:15:04	0
			15:38:31	0:04:53	0				20:54:47	0:01:15	0				10:19:38	0:01:38	0				18:27:06	0:11:53	0
			15:41:25	0:02:54	0				20:55:09	0:00:22	2				10:20:00	0:00:22	1				18:27:23	0:00:17	1
			15:43:32	0:02:07	2				20:55:27	0:00:18	1				10:21:42	0:01:42	0				18:45:47	0:18:24	0
			15:43:45	0:00:13	1				20:56:55	0:01:28	0				10:22:05	0:00:23	1				18:45:57	0:00:10	1
			15:44:39	0:00:54	2				20:57:04	0:00:09	2				10:25:10	0:03:05	0				18:54:13	0:08:16	0
			15:45:41	0:01:02	3				20:57:10	0:00:06	0				10:25:37	0:00:27	1				18:55:05	0:00:52	1
			15:46:00	0:00:19	2				20:57:19	0:00:09	1				10:25:56	0:00:19	0				18:56:45	0:01:40	0
			16:01:59	0:15:59	0				20:57:30	0:00:11	1				10:26:35	0:00:39	1				18:56:57	0:00:12	1
			16:02:25	0:00:26	2				21:00:00	0:02:30	0				10:26:53	0:00:18	0				18:57:40	0:00:43	0
			16:04:44	0:02:19	0			0	21:01:14	0:01:14	0				10:27:23	0:00:30	1				18:57:44	0:00:04	1
			16:07:21	0:02:37	2				21:01:27	0:00:13	1				10:29:18	0:01:55	0				19:02:46	0:05:02	0
			16:07:26	0:00:05	1				21:01:35	0:00:08	0				10:29:43	0:00:25	1				19:02:52	0:00:06	1
			16:08:41	0:01:15	0				21:02:22	0:00:47	1				10:31:23	0:01:40	0				19:04:20	0:01:28	0
			16:08:52	0:00:11	1				21:06:12	0:03:50	0				10:31:47	0:00:24	1				19:04:40	0:00:20	1
			16:11:17	0:02:25	0				21:06:36	0:00:24	2				10:31:56	0:00:09	0				19:08:10	0:03:30	0
			16:12:19	0:01:02	2				21:07:15	0:00:39	2				10:32:16	0:00:20	1				19:08:40	0:00:30	1
			16:12:37	0:00:18	3				21:08:17	0:01:02	0				10:37:09	0:04:53	0				19:09:27	0:00:47	0
			16:12:43	0:00:06	2				21:08:37	0:00:20	1				10:38:19	0:01:10	0				19:09:30	0:00:03	2
			16:13:11	0:00:28	0				21:08:44	0:00:07	1				10:38:41	0:00:22	1				19:09:38	0:00:08	0
			16:13:16	0:00:05	1				21:09:03	0:00:19	0				10:39:06	0:00:25	0				19:09:40	0:00:02	1
			16:14:07	0:00:51	0				21:09:19	0:00:16	1				10:39:18	0:00:12	1				19:16:21	0:06:41	0
			16:14:11	0:00:04	1				21:09:41	0:00:22	2				10:51:46	0:12:28	0				19:24:50	0:08:29	0
			16:17:10	0:02:59	0				21:09:57	0:00:16	1				10:52:27	0:00:41	1				19:25:06	0:00:16	2
			16:17:43	0:00:33	1				21:14:02	0:04:05	0				10:54:30	0:02:03	0				19:27:15	0:02:09	0
			16:33:50	0:16:07	0				21:19:36	0:05:34	0				10:55:05	0:00:35	1				19:27:34	0:00:19	1
			16:34:04	0:00:14	1				21:19:48	0:00:12	1				10:57:41	0:02:36	0				19:28:36	0:01:02	0
			16:35:02	0:00:58	0				21:21:27	0:01:39	0				10:58:19	0:00:38	1				19:28:42	0:00:06	1
			16:35:37	0:00:35	2				21:21:38	0:00:11	1				11:00:28	0:02:09	0				19:31:37	0:02:55	0
			16:35:50	0:00:13	1				21:24:27	0:02:49	0				11:00:59	0:00:31	1				19:31:52	0:00:15	1
			16:36:09	0:00:19	0				21:26:23	0:01:56	2				11:03:50	0:02:51	0				19:32:18	0:00:26	0
			16:37:42	0:01:33	2				21:26:59	0:00:36	1				11:04:23	0:00:33	1				19:32:30	0:00:12	1
			16:39:14	0:01:32	0				21:27:26	0:00:27	0				11:05:07	0:00:44	0				19:41:22	0:08:52	0
			16:40:25	0:01:11	0				21:27:47	0:00:21	2				11:05:36	0:00:29	1				19:41:46	0:00:24	2
			16:42:17	0:01:52	2				21:36:31	0:08:44	0				11:07:50	0:02:14	0				19:42:02	0:00:16	0
			16:42:38	0:00:21	3				21:36:43	0:00:12	1				11:08:00	0:00:10	1				19:42:14	0:00:12	1
			16:42:48	0:00:10	2				21:44:25	0:07:42	0				11:08:20	0:00:20	0				19:42:35	0:00:21	0
			16:44:17	0:01:29	0				22:14:48	0:30:23	0				11:08:41	0:00:21	1				19:42:54	0:00:19	1
			16:44:36	0:00:19	2				22:45:10	0:30:22	0				11:11:31	0:02:50	0				19:44:40	0:01:46	0
			16:44:59	0:00:23	3				23:15:34	0:30:24	0				11:12:05	0:00:34	1				19:44:57	0:00:17	1
			16:46:06	0:01:07	2				23:28:17	0:12:43	0				11:14:08	0:02:03	0				19:46:44	0:01:47	0
			16:48:50	0:02:44	0				23:28:32	0:00:15	1				11:14:33	0:00:25	1				19:53:02	0:06:18	0
			16:49:03	0:00:13	2				23:34:54	0:06:22	0				11:16:05	0:01:32	0				19:53:26	0:00:24	1
			16:49:58	0:00:55	0				23:35:36	0:00:42	1				11:16:38	0:00:33	1				20:10:15	0:16:49	0
			16:50:21	0:00:23	1				23:46:16	0:10:40	0				11:18:16	0:01:38	0				20:11:15	0:01:00	2
			17:01:49	0:11:28	0				23:50:03	0:03:47	0				11:19:12	0:00:56	1				20:16:39	0:05:24	0
			17:02:38	0:00:49	1				23:51:15	0:01:12	2				11:20:44	0:01:32	0				20:17:00	0:00:21	1
			17:03:46	0:01:08	0				23:51:41	0:00:26	1				11:21:10	0:00:26	1				20:17:08	0:00:08	1
			17:04:05	0:00:19	1				23:52:21	0:00:40	0				11:24:06	0:02:56	0				20:17:46	0:00:38	0
			17:04:27	0:00:22	1				23:52:50	0:00:29	1				11:24:26	0:00:20	1				20:17:57	0:00:11	1
			17:04:51	0:00:24	2				1900-01-01	0:07:10	0				11:25:03	0:00:37	0				20:23:09	0:05:12	0
			17:06:54	0:02:03	3			3	1900-01-01 00:02:58	0:02:58	0				11:25:28	0:00:25	1				20:23:24	0:00:15	2
			17:07:16	0:00:22	2				1900-01-01 00:03:16	0:00:18	1				11:27:07	0:01:39	0				20:24:14	0:00:50	3
			17:09:34	0:02:18	0				1900-01-01 00:04:47	0:01:31	0				11:27:30	0:00:23	1				20:24:23	0:00:09	2
			17:40:15	0:30:41	0				1900-01-01 00:05:12	0:00:25	1				11:28:31	0:01:01	0				20:25:22	0:00:59	0
			18:00:00	0:19:45	0				1900-01-01 00:06:28	0:01:16	0				11:28:57	0:00:26	1				20:25:53	0:00:31	2
		21	18:01:36	0:01:36	0				1900-01-01 00:07:00	0:00:32	1				11:30:50	0:01:53	0				20:26:32	0:00:39	3
			18:21:58	0:20:22	0				1900-01-01 00:07:33	0:00:33	0				11:31:17	0:00:27	1				20:26:42	0:00:10	2
			18:22:16	0:00:18	1				1900-01-01 00:08:11	0:00:38	1				11:32:54	0:01:37	0				20:27:39	0:00:57	0
			18:40:56	0:18:40	0				1900-01-01 00:16:40	0:08:29	0				11:33:25	0:00:31	1				20:27:42	0:00:03	2
			18:44:53	0:03:57	0				1900-01-01 00:19:04	0:02:24	0				11:35:25	0:02:00	0				20:29:28	0:01:46	3
			18:44:56	0:00:03	1				1900-01-01 00:19:53	0:00:49	1				11:35:52	0:00:27	1				20:29:36	0:00:08	2
			18:45:35	0:00:39	0				1900-01-01 00:23:05	0:03:12	0				11:38:12	0:02:20	0				20:30:06	0:00:30	1
			18:45:49	0:00:14	1				1900-01-01 00:23:53	0:00:48	1				11:38:15	0:00:03	0				20:45:17	0:15:11	0
			18:50:35	0:04:46	0				1900-01-01 00:25:39	0:01:46	0				11:38:47	0:00:32	1				20:45:31	0:00:14	1
			18:50:44	0:00:09	1				1900-01-01 00:25:57	0:00:18	1				11:40:37	0:01:50	0				20:47:31	0:02:00	0
			18:51:00	0:00:16	0				1900-01-01 00:26:50	0:00:53	0				11:41:06	0:00:29	1				20:49:42	0:02:11	0
			18:51:13	0:00:13	1				1900-01-01 00:27:31	0:00:41	1				11:46:59	0:05:53	0				20:49:47	0:00:05	1
			18:52:30	0:01:17	0				1900-01-01 00:29:23	0:01:52	0				11:47:13	0:00:14	1				20:50:15	0:00:28	0
			18:52:41	0:00:11	1				1900-01-01 00:30:03	0:00:40	1				11:49:10	0:01:57	0				20:50:40	0:00:25	1
			18:53:37	0:00:56	0				1900-01-01 00:31:09	0:01:06	0				11:49:34	0:00:24	1				20:57:23	0:06:43	0
			18:54:21	0:00:44	1				1900-01-01 00:31:21	0:00:12	1				11:51:30	0:01:56	0				20:57:35	0:00:12	1
			18:56:03	0:01:42	0				1900-01-01 00:31:50	0:00:29	0				11:52:03	0:00:33	1				20:58:54	0:01:19	0
			18:56:57	0:00:54	1				1900-01-01 00:32:07	0:00:17	1				11:53:22	0:01:19	0				20:59:07	0:00:13	1
			19:09:45	0:12:48	0				1900-01-01 00:32:35	0:00:28	0				11:53:53	0:00:31	1				21:00:00	0:00:53	0
			19:10:25	0:00:40	1				1900-01-01 00:33:09	0:00:34	1				11:55:24	0:01:31	0			0	21:00:49	0:00:49	0
			19:11:17	0:00:52	0				1900-01-01 00:35:04	0:01:55	0				11:55:53	0:00:29	1				21:01:14	0:00:25	1
			19:11:59	0:00:42	0				1900-01-01 00:35:26	0:00:22	1				11:58:50	0:02:57	0				21:01:22	0:00:08	0
			19:12:41	0:00:42	1				1900-01-01 00:36:13	0:00:47	0				11:59:11	0:00:21	1				21:01:33	0:00:11	2
			19:13:54	0:01:13	0				1900-01-01 00:36:32	0:00:19	1				12:00:00	0:00:49	0				21:03:17	0:01:44	0
			19:14:32	0:00:38	1				1900-01-01 00:37:29	0:00:57	0			15	12:04:08	0:04:08	0				21:03:31	0:00:14	1
			19:14:40	0:00:08	0				1900-01-01 00:38:45	0:01:16	1				12:04:35	0:00:27	1				21:04:02	0:00:31	0
			19:14:49	0:00:09	1				1900-01-01 00:47:03	0:08:18	0				12:06:56	0:02:21	0				21:04:16	0:00:14	1
			19:16:52	0:02:03	0				1900-01-01 00:49:18	0:02:15	0				12:07:25	0:00:29	1				21:06:36	0:02:20	0
			19:17:33	0:00:41	1				1900-01-01 00:49:57	0:00:39	1				12:08:32	0:01:07	0				21:06:43	0:00:07	1
			19:17:44	0:00:11	0				1900-01-01 00:54:21	0:04:24	0				12:08:39	0:00:07	0				21:10:59	0:04:16	0
			19:17:54	0:00:10	1				1900-01-01 00:54:46	0:00:25	1				12:08:56	0:00:17	1				21:11:10	0:00:11	1
			19:18:05	0:00:11	0				1900-01-01 00:55:15	0:00:29	0				12:10:51	0:01:55	0				21:18:14	0:07:04	0
			19:18:20	0:00:15	1				1900-01-01 00:55:46	0:00:31	1				12:11:03	0:00:12	1				21:35:53	0:17:39	0
			19:26:29	0:08:09	0				1900-01-01 00:56:35	0:00:49	0				12:11:49	0:00:46	0				21:36:19	0:00:26	1
			19:27:24	0:00:55	1				1900-01-01 00:56:59	0:00:24	1				12:12:53	0:01:04	1				21:48:38	0:12:19	0
			19:28:28	0:01:04	0				1900-01-01 01:13:49	0:16:50	0				12:14:03	0:01:10	0				21:59:34	0:10:56	0
			19:28:55	0:00:27	1				1900-01-01 01:14:21	0:00:32	1				12:14:29	0:00:26	1				21:59:54	0:00:20	1
			19:33:32	0:04:37	0				1900-01-01 01:17:26	0:03:05	0				12:16:03	0:01:34	0				22:11:30	0:11:36	0
			19:35:04	0:01:32	1				1900-01-01 01:24:30	0:07:04	0				12:16:40	0:00:37	1				22:11:36	0:00:06	1
			19:36:43	0:01:39	0				1900-01-01 01:25:25	0:00:55	1				12:18:10	0:01:30	0				22:12:42	0:01:06	0
			19:37:06	0:00:23	1				1900-01-01 01:34:51	0:09:26	0				12:18:36	0:00:26	1				22:13:00	0:00:18	1
			19:38:25	0:01:19	0				1900-01-01 01:35:09	0:00:18	1				12:19:55	0:01:19	0				22:19:01	0:06:01	0
			19:39:03	0:00:38	1				1900-01-01 01:42:20	0:07:11	0				12:20:41	0:00:46	1				22:39:37	0:20:36	0
			19:39:28	0:00:25	0				1900-01-01 01:43:01	0:00:41	1				12:22:32	0:01:51	0				22:39:53	0:00:16	1
			19:40:07	0:00:39	1				1900-01-01 01:44:53	0:01:52	0				12:23:06	0:00:34	1				22:40:47	0:00:54	0
			19:40:50	0:00:43	0				1900-01-01 01:45:31	0:00:38	1				12:25:23	0:02:17	0				22:40:55	0:00:08	1
			19:41:33	0:00:43	1				1900-01-01 01:47:49	0:02:18	0				12:25:54	0:00:31	1				22:49:24	0:08:29	0
			19:41:37	0:00:04	0				1900-01-01 02:00:21	0:12:32	0				12:27:41	0:01:47	0				23:13:16	0:23:52	0
			19:42:11	0:00:34	0				1900-01-01 02:00:57	0:00:36	1				12:28:12	0:00:31	1				23:13:26	0:00:10	1
			19:42:43	0:00:32	1				1900-01-01 02:02:24	0:01:27	0				12:29:41	0:01:29	0				23:13:53	0:00:27	0
			19:43:34	0:00:51	0				1900-01-01 02:02:59	0:00:35	1				12:30:08	0:00:27	1				23:14:08	0:00:15	1
			19:44:10	0:00:36	1				1900-01-01 02:07:25	0:04:26	0				12:34:00	0:03:52	0				23:16:18	0:02:10	0
			19:44:28	0:00:18	0				1900-01-01 02:07:55	0:00:30	1				12:34:21	0:00:21	1				23:16:42	0:00:24	2
			19:44:53	0:00:25	1				1900-01-01 02:18:33	0:10:38	0				12:36:00	0:01:39	0				23:17:18	0:00:36	0
			19:45:01	0:00:08	0				1900-01-01 02:18:52	0:00:19	0				12:36:29	0:00:29	1				23:17:36	0:00:18	1
			19:45:32	0:00:31	1				1900-01-01 02:19:49	0:00:57	1				12:37:57	0:01:28	0				23:17:47	0:00:11	0
			19:47:04	0:01:32	0				1900-01-01 02:26:57	0:07:08	0				12:38:23	0:00:26	1				23:18:50	0:01:03	2
			19:47:38	0:00:34	1				1900-01-01 02:27:27	0:00:30	1				12:38:52	0:00:29	0				23:19:48	0:00:58	0
			19:59:19	0:11:41	0				1900-01-01 02:29:39	0:02:12	0				12:42:32	0:03:40	0				23:23:33	0:03:45	0
			19:59:34	0:00:15	1				1900-01-01 02:30:25	0:00:46	1				12:43:07	0:00:35	1				23:23:55	0:00:22	2
			20:02:39	0:03:05	0				1900-01-01 02:31:30	0:01:05	0				12:45:57	0:02:50	0				23:24:29	0:00:34	0
			20:03:05	0:00:26	1				1900-01-01 02:31:58	0:00:28	1				12:46:33	0:00:36	1				23:25:31	0:01:02	2
			20:05:42	0:02:37	0				1900-01-01 02:32:40	0:00:42	0				12:49:50	0:03:17	0				23:25:54	0:00:23	0
			20:06:33	0:00:51	1				1900-01-01 02:33:09	0:00:29	1				12:50:12	0:00:22	1				23:26:53	0:00:59	1
			20:07:52	0:01:19	0				1900-01-01 02:34:05	0:00:56	0				12:55:41	0:05:29	0				23:27:26	0:00:33	0
			20:08:31	0:00:39	1				1900-01-01 02:34:48	0:00:43	1				12:56:29	0:00:48	1				23:28:55	0:01:29	2
			20:09:53	0:01:22	0				1900-01-01 02:36:47	0:01:59	0				12:57:38	0:01:09	0				23:29:38	0:00:43	0
			20:10:31	0:00:38	1				1900-01-01 02:37:25	0:00:38	1				12:58:19	0:00:41	1				23:29:51	0:00:13	1
			20:11:05	0:00:34	0				1900-01-01 02:38:15	0:00:50	0				13:00:02	0:01:43	0				23:30:59	0:01:08	0
			20:11:35	0:00:30	1				1900-01-01 02:38:44	0:00:29	1				13:00:38	0:00:36	1				23:31:05	0:00:06	1
			20:12:18	0:00:43	0				1900-01-01 02:39:41	0:00:57	0				13:02:48	0:02:10	0				23:33:59	0:02:54	0
			20:12:40	0:00:22	1				1900-01-01 02:40:13	0:00:32	1				13:03:11	0:00:23	1				23:34:19	0:00:20	1
			20:13:37	0:00:57	0				1900-01-01 02:41:26	0:01:13	0				13:04:21	0:01:10	0				23:41:12	0:06:53	0
			20:14:07	0:00:30	1				1900-01-01 02:41:59	0:00:33	1				13:04:40	0:00:19	1				23:41:43	0:00:31	1
			20:15:01	0:00:54	0				1900-01-01 02:42:16	0:00:17	0				13:04:55	0:00:15	1				23:50:31	0:08:48	0
			20:15:42	0:00:41	1				1900-01-01 02:42:37	0:00:21	1				13:06:15	0:01:20	0				23:55:17	0:04:46	0
			20:17:22	0:01:40	0				1900-01-01 02:42:57	0:00:20	0				13:06:51	0:00:36	1				23:55:28	0:00:11	1
			20:18:00	0:00:38	1				1900-01-01 02:43:13	0:00:16	2				13:09:12	0:02:21	0				23:56:25	0:00:57	0
			20:18:27	0:00:27	0				1900-01-01 02:43:22	0:00:09	3				13:10:05	0:00:53	0				23:56:38	0:00:13	1
			20:18:41	0:00:14	1				1900-01-01 02:43:44	0:00:22	2				13:10:24	0:00:19	1				1900-01-01	0:03:22	0
			20:19:22	0:00:41	0				1900-01-01 02:46:00	0:02:16	0				13:11:36	0:01:12	0			3	1900-01-01 00:05:13	0:05:13	0
			20:19:55	0:00:33	1				1900-01-01 02:46:26	0:00:26	2				13:11:52	0:00:16	1				1900-01-01 00:05:25	0:00:12	1
			20:24:03	0:04:08	0				1900-01-01 02:46:42	0:00:16	3				13:14:21	0:02:29	0				1900-01-01 00:10:58	0:05:33	0
			20:24:50	0:00:47	1				1900-01-01 02:48:01	0:01:19	2				13:14:47	0:00:26	1				1900-01-01 00:11:07	0:00:09	1
			20:25:28	0:00:38	0				1900-01-01 02:48:57	0:00:56	0				13:16:42	0:01:55	0				1900-01-01 00:20:56	0:09:49	0
			20:25:47	0:00:19	1				1900-01-01 02:49:36	0:00:39	0				13:17:15	0:00:33	1				1900-01-01 00:31:55	0:10:59	0
			20:26:40	0:00:53	0				1900-01-01 02:49:57	0:00:21	2				13:18:00	0:00:45	0				1900-01-01 00:32:03	0:00:08	1
			20:26:42	0:00:02	1				1900-01-01 02:52:59	0:03:02	0				13:18:19	0:00:19	1				1900-01-01 00:32:49	0:00:46	1
			20:29:27	0:02:45	0				1900-01-01 02:53:27	0:00:28	1				13:19:58	0:01:39	0				1900-01-01 00:51:19	0:18:30	0
			20:30:11	0:00:44	1				1900-01-01 02:54:35	0:01:08	0				13:20:28	0:00:30	1				1900-01-01 01:00:39	0:09:20	0
			20:31:21	0:01:10	0				1900-01-01 02:54:42	0:00:07	1				13:22:01	0:01:33	0				1900-01-01 01:01:08	0:00:29	1
			20:31:38	0:00:17	1				1900-01-01 02:55:36	0:00:54	0				13:22:17	0:00:16	1				1900-01-01 01:02:03	0:00:55	0
			20:32:26	0:00:48	0				1900-01-01 02:55:51	0:00:15	2				13:23:53	0:01:36	0				1900-01-01 01:02:10	0:00:07	1
			20:33:22	0:00:56	1				1900-01-01 02:55:54	0:00:03	3				13:24:17	0:00:24	1				1900-01-01 01:02:54	0:00:44	0
			20:34:08	0:00:46	0				1900-01-01 02:56:11	0:00:17	2				13:25:18	0:01:01	0				1900-01-01 01:03:18	0:00:24	1
			20:34:39	0:00:31	1				1900-01-01 02:59:26	0:03:15	0				13:25:44	0:00:26	1				1900-01-01 01:04:05	0:00:47	0
			20:35:18	0:00:39	0				1900-01-01 02:59:50	0:00:24	2				13:28:28	0:02:44	0				1900-01-01 01:04:21	0:00:16	1
			20:35:57	0:00:39	1				1900-01-01 03:00:00	0:00:10	3				13:28:55	0:00:27	1				1900-01-01 01:08:17	0:03:56	0
			20:37:34	0:01:37	0										13:30:08	0:01:13	0				1900-01-01 01:08:43	0:00:26	1
			20:38:06	0:00:32	1										13:30:35	0:00:27	1				1900-01-01 01:09:13	0:00:30	0
			20:38:35	0:00:29	0										13:32:13	0:01:38	0				1900-01-01 01:09:34	0:00:21	1
			20:39:09	0:00:34	1										13:32:38	0:00:25	1				1900-01-01 01:10:31	0:00:57	0
			20:40:19	0:01:10	0										13:34:24	0:01:46	0				1900-01-01 01:10:54	0:00:23	1
			20:40:57	0:00:38	1										13:34:54	0:00:30	1				1900-01-01 01:14:28	0:03:34	0
			20:41:26	0:00:29	0										13:37:04	0:02:10	0				1900-01-01 01:14:50	0:00:22	1
			20:42:00	0:00:34	1										13:37:24	0:00:20	1				1900-01-01 01:21:43	0:06:53	0
			20:42:39	0:00:39	0										13:39:25	0:02:01	0				1900-01-01 01:23:44	0:02:01	0
			20:43:09	0:00:30	0										13:39:53	0:00:28	1				1900-01-01 01:23:57	0:00:13	1
			20:43:32	0:00:23	1										13:41:30	0:01:37	0				1900-01-01 01:32:55	0:08:58	0
			20:43:49	0:00:17	0										13:42:03	0:00:33	1				1900-01-01 01:33:22	0:00:27	1
			20:43:51	0:00:02	1										13:44:19	0:02:16	0				1900-01-01 01:34:34	0:01:12	0
			20:45:30	0:01:39	0										13:44:52	0:00:33	1				1900-01-01 01:34:56	0:00:22	1
			20:46:56	0:01:26	1										13:46:29	0:01:37	0				1900-01-01 01:37:50	0:02:54	0
			20:49:12	0:02:16	0										13:47:03	0:00:34	1				1900-01-01 01:38:05	0:00:15	1
			20:50:04	0:00:52	1										13:49:11	0:02:08	0				1900-01-01 01:38:25	0:00:20	0
			20:51:13	0:01:09	0										13:49:40	0:00:29	1				1900-01-01 01:38:31	0:00:06	1
			20:51:30	0:00:17	1										13:51:44	0:02:04	0				1900-01-01 01:40:28	0:01:57	0
			20:51:47	0:00:17	0										13:52:15	0:00:31	1				1900-01-01 01:40:43	0:00:15	1
			20:52:23	0:00:36	1										13:54:33	0:02:18	0				1900-01-01 01:41:52	0:01:09	0
			20:52:45	0:00:22	0										13:54:57	0:00:24	1				1900-01-01 01:42:02	0:00:10	1
			20:53:08	0:00:23	1										13:56:41	0:01:44	0				1900-01-01 01:45:52	0:03:50	0
			20:54:01	0:00:53	0										13:57:10	0:00:29	1				1900-01-01 01:46:16	0:00:24	1
			20:54:44	0:00:43	1										14:02:58	0:05:48	0				1900-01-01 01:47:08	0:00:52	0
			20:55:17	0:00:33	0										14:03:36	0:00:38	1				1900-01-01 01:47:44	0:00:36	1
			20:55:57	0:00:40	1										14:09:14	0:05:38	0				1900-01-01 01:47:58	0:00:14	1
			20:56:55	0:00:58	0										14:09:49	0:00:35	1				1900-01-01 01:49:36	0:01:38	0
			20:57:14	0:00:19	1										14:10:14	0:00:25	0				1900-01-01 01:49:54	0:00:18	2
			20:57:25	0:00:11	0										14:12:17	0:02:03	0				1900-01-01 01:52:07	0:02:13	0
			20:57:55	0:00:30	1										14:12:55	0:00:38	1				1900-01-01 02:05:37	0:13:30	0
			20:58:39	0:00:44	0										14:15:39	0:02:44	0				1900-01-01 02:05:45	0:00:08	1
			20:59:00	0:00:21	1										14:16:08	0:00:29	1				1900-01-01 02:12:03	0:06:18	0
			20:59:31	0:00:31	0										14:20:52	0:04:44	0				1900-01-01 02:12:33	0:00:30	1
			21:00:00	0:00:29	1										14:21:30	0:00:38	1				1900-01-01 02:14:08	0:01:35	0
		0	21:00:44	0:00:44	1										14:22:13	0:00:43	0				1900-01-01 02:14:10	0:00:02	1
			21:02:11	0:01:27	0										14:22:29	0:00:16	1				1900-01-01 02:22:51	0:08:41	0
			21:03:19	0:01:08	1										14:23:32	0:01:03	0				1900-01-01 02:30:32	0:07:41	0
			21:03:55	0:00:36	0										14:24:13	0:00:41	1				1900-01-01 02:30:44	0:00:12	1
			21:04:24	0:00:29	1										14:26:49	0:02:36	0				1900-01-01 02:32:10	0:01:26	0
			21:04:56	0:00:32	0										14:27:18	0:00:29	1				1900-01-01 02:32:29	0:00:19	1
			21:05:18	0:00:22	1										14:29:59	0:02:41	0				1900-01-01 02:39:18	0:06:49	0
			21:07:00	0:01:42	0										14:30:35	0:00:36	1				1900-01-01 02:39:35	0:00:17	1
			21:07:33	0:00:33	1										14:30:50	0:00:15	0				1900-01-01 02:39:48	0:00:13	0
			21:09:00	0:01:27	0										14:31:19	0:00:29	1				1900-01-01 02:40:00	0:00:12	1
			21:09:15	0:00:15	1										14:31:59	0:00:40	0				1900-01-01 02:43:17	0:03:17	0
			21:09:52	0:00:37	0										14:32:21	0:00:22	1				1900-01-01 02:43:37	0:00:20	1
			21:10:37	0:00:45	1										14:35:17	0:02:56	0				1900-01-01 02:46:06	0:02:29	0
			21:10:54	0:00:17	0										14:35:51	0:00:34	1				1900-01-01 02:46:33	0:00:27	1
			21:11:20	0:00:26	1										14:37:06	0:01:15	0				1900-01-01 02:47:54	0:01:21	0
			21:11:32	0:00:12	0										14:37:45	0:00:39	1				1900-01-01 02:48:12	0:00:18	1
			21:11:58	0:00:26	1										14:40:24	0:02:39	0				1900-01-01 02:53:14	0:05:02	0
			21:12:37	0:00:39	0										14:40:35	0:00:11	1				1900-01-01 03:00:00	0:06:46	0
			21:13:00	0:00:23	1										14:43:31	0:02:56	0
			21:13:16	0:00:16	0										14:44:03	0:00:32	1
			21:13:54	0:00:38	1										14:47:51	0:03:48	0
			21:14:32	0:00:38	0										14:48:18	0:00:27	1
			21:15:09	0:00:37	1										14:48:51	0:00:33	0
			21:15:32	0:00:23	0										14:49:11	0:00:20	1
			21:16:00	0:00:28	1										14:50:38	0:01:27	0
			21:17:27	0:01:27	0										14:51:06	0:00:28	1
			21:18:27	0:01:00	1										14:54:35	0:03:29	0
			21:20:58	0:02:31	0										14:55:03	0:00:28	1
			21:21:53	0:00:55	1										14:55:26	0:00:23	0
			21:23:19	0:01:26	0										14:55:44	0:00:18	1
			21:24:22	0:01:03	1										14:57:05	0:01:21	0
			21:26:51	0:02:29	0										14:57:30	0:00:25	1
			21:27:27	0:00:36	1										14:58:12	0:00:42	0
			21:28:00	0:00:33	0										14:58:47	0:00:35	1
			21:28:09	0:00:09	1										15:00:00	0:01:13	0
			21:29:35	0:01:26	0									18	15:01:06	0:01:06	0
			21:30:30	0:00:55	1										15:01:37	0:00:31	1
			21:31:25	0:00:55	0										15:03:21	0:01:44	0
			21:31:53	0:00:28	1										15:03:51	0:00:30	1
			21:32:35	0:00:42	0										15:04:51	0:01:00	0
			21:32:58	0:00:23	1										15:05:11	0:00:20	1
			21:33:39	0:00:41	0										15:06:24	0:01:13	0
			21:33:58	0:00:19	1										15:06:50	0:00:26	1
			21:34:59	0:01:01	0										15:09:56	0:03:06	0
			21:35:16	0:00:17	1										15:10:52	0:00:56	1
			21:36:13	0:00:57	0										15:10:57	0:00:05	0
			21:36:49	0:00:36	1										15:11:31	0:00:34	0
			21:37:27	0:00:38	0										15:13:05	0:01:34	1
			21:37:50	0:00:23	1										15:16:25	0:03:20	0
			21:39:11	0:01:21	0										15:16:55	0:00:30	1
			21:39:30	0:00:19	1										15:17:41	0:00:46	0
			21:41:37	0:02:07	0										15:18:06	0:00:25	1
			21:42:06	0:00:29	1										15:19:41	0:01:35	0
			21:43:03	0:00:57	0										15:20:04	0:00:23	1
			21:43:20	0:00:17	1										15:21:37	0:01:33	0
			21:43:42	0:00:22	1										15:22:00	0:00:23	1
			21:44:11	0:00:29	0										15:23:38	0:01:38	0
			21:45:00	0:00:49	1										15:24:04	0:00:26	1
			21:46:20	0:01:20	0										15:25:49	0:01:45	0
			21:47:00	0:00:40	1										15:26:05	0:00:16	1
			21:48:22	0:01:22	0										15:27:20	0:01:15	0
			21:49:22	0:01:00	1										15:27:48	0:00:28	1
			21:50:37	0:01:15	0										15:30:00	0:02:12	0
			21:51:19	0:00:42	1										15:30:17	0:00:17	1
			21:51:30	0:00:11	0										15:32:22	0:02:05	0
			21:52:22	0:00:52	1										15:32:48	0:00:26	1
			21:53:55	0:01:33	0										15:38:20	0:05:32	0
			21:54:10	0:00:15	1										15:38:55	0:00:35	1
			21:54:22	0:00:12	0										15:41:12	0:02:17	0
			21:55:21	0:00:59	1										15:41:20	0:00:08	1
			21:56:51	0:01:30	0										15:41:52	0:00:32	1
			21:57:20	0:00:29	1										15:43:01	0:01:09	0
			21:57:50	0:00:30	0										15:43:24	0:00:23	1
			21:58:16	0:00:26	1										15:46:06	0:02:42	0
			21:58:50	0:00:34	0										15:46:33	0:00:27	1
			21:59:22	0:00:32	2										15:51:13	0:04:40	0
			22:03:37	0:04:15	0										15:51:42	0:00:29	1
			22:03:51	0:00:14	1										15:53:00	0:01:18	0
			22:04:55	0:01:04	0										15:53:10	0:00:10	1
			22:05:05	0:00:10	1										15:55:22	0:02:12	0
			22:07:00	0:01:55	0										15:55:49	0:00:27	1
			22:08:35	0:01:35	1										15:57:14	0:01:25	0
			22:09:16	0:00:41	0										15:57:42	0:00:28	1
			22:09:41	0:00:25	2										15:59:35	0:01:53	0
			22:13:41	0:04:00	3										15:59:58	0:00:23	1
			22:13:54	0:00:13	3										16:00:48	0:00:50	0
			22:14:48	0:00:54	0										16:01:07	0:00:19	1
			22:19:37	0:04:49	3										16:01:55	0:00:48	0
			22:20:19	0:00:42	2										16:02:18	0:00:23	1
			22:21:34	0:01:15	0										16:03:30	0:01:12	0
			22:21:49	0:00:15	1										16:04:21	0:00:51	1
			22:21:59	0:00:10	1										16:05:24	0:01:03	0
			22:26:13	0:04:14	0										16:05:44	0:00:20	1
			22:27:34	0:01:21	1										16:08:56	0:03:12	0
			22:27:48	0:00:14	1										16:10:08	0:01:12	1
			22:29:29	0:01:41	0										16:11:35	0:01:27	0
			22:29:47	0:00:18	1										16:12:04	0:00:29	1
			22:30:19	0:00:32	0										16:12:30	0:00:26	0
			22:30:32	0:00:13	1										16:13:02	0:00:32	1
			22:34:04	0:03:32	0										16:16:35	0:03:33	0
			22:34:46	0:00:42	1										16:17:04	0:00:29	1
			22:35:40	0:00:54	0										16:19:06	0:02:02	0
			22:35:54	0:00:14	1										16:19:26	0:00:20	1
			22:36:16	0:00:22	1										16:20:25	0:00:59	0
			22:44:23	0:08:07	0										16:20:45	0:00:20	1
			22:56:00	0:11:37	0										16:22:29	0:01:44	0
			22:56:31	0:00:31	1										16:22:37	0:00:08	1
			22:56:59	0:00:28	1										16:22:51	0:00:14	0
			23:08:04	0:11:05	0										16:23:17	0:00:26	1
			23:08:25	0:00:21	1										16:24:05	0:00:48	0
			23:09:04	0:00:39	0										16:24:23	0:00:18	1
			23:09:39	0:00:35	1										16:24:46	0:00:23	0
			23:10:01	0:00:22	1										16:25:07	0:00:21	1
			23:14:44	0:04:43	0										16:27:24	0:02:17	0
			23:28:25	0:13:41	0										16:28:22	0:00:58	1
			23:28:45	0:00:20	1										16:29:15	0:00:53	0
			23:29:01	0:00:16	1										16:29:41	0:00:26	1
			23:29:09	0:00:08	1										16:31:02	0:01:21	0
			23:45:05	0:15:56	0										16:31:55	0:00:53	1
			23:47:11	0:02:06	0										16:32:12	0:00:17	0
			23:49:41	0:02:30	2										16:32:44	0:00:32	1
			23:52:32	0:02:51	0										16:38:55	0:06:11	0
			23:53:19	0:00:47	1										16:39:24	0:00:29	1
			23:53:54	0:00:35	1										16:42:12	0:02:48	0
			1900-01-01	0:06:06	0										16:42:27	0:00:15	1
		3	1900-01-01 00:03:00	0:03:00	0										16:45:08	0:02:41	0
			1900-01-01 00:03:06	0:00:06	1										16:45:36	0:00:28	1
			1900-01-01 00:15:25	0:12:19	0										16:46:51	0:01:15	0
			1900-01-01 00:19:39	0:04:14	0										16:47:12	0:00:21	1
			1900-01-01 00:20:40	0:01:01	1										16:47:20	0:00:08	0
			1900-01-01 00:22:10	0:01:30	0										16:47:46	0:00:26	1
			1900-01-01 00:22:41	0:00:31	1										16:49:41	0:01:55	0
			1900-01-01 00:23:00	0:00:19	0										16:50:12	0:00:31	1
			1900-01-01 00:23:10	0:00:10	1										16:52:20	0:02:08	0
			1900-01-01 00:27:46	0:04:36	0										16:52:46	0:00:26	1
			1900-01-01 00:27:54	0:00:08	1										16:55:50	0:03:04	0
			1900-01-01 00:29:08	0:01:14	0										16:56:14	0:00:24	1
			1900-01-01 00:29:37	0:00:29	1										16:58:05	0:01:51	0
			1900-01-01 00:45:46	0:16:09	0										16:58:38	0:00:33	1
			1900-01-01 00:50:01	0:04:15	0										17:00:30	0:01:52	0
			1900-01-01 00:50:30	0:00:29	1										17:01:06	0:00:36	1
			1900-01-01 00:54:22	0:03:52	0										17:01:33	0:00:27	0
			1900-01-01 00:54:32	0:00:10	1										17:01:46	0:00:13	1
			1900-01-01 01:01:43	0:07:11	0										17:03:50	0:02:04	0
			1900-01-01 01:01:54	0:00:11	1										17:04:16	0:00:26	1
			1900-01-01 01:05:17	0:03:23	0										17:08:17	0:04:01	0
			1900-01-01 01:06:03	0:00:46	1										17:08:53	0:00:36	1
			1900-01-01 01:09:53	0:03:50	0										17:10:03	0:01:10	0
			1900-01-01 01:10:03	0:00:10	2										17:10:23	0:00:20	1
			1900-01-01 01:16:28	0:06:25	0										17:10:57	0:00:34	0
			1900-01-01 01:21:27	0:04:59	0										17:11:23	0:00:26	1
			1900-01-01 01:21:53	0:00:26	1										17:12:50	0:01:27	0
			1900-01-01 01:22:32	0:00:39	1										17:14:29	0:01:39	0
			1900-01-01 01:22:55	0:00:23	0										17:14:52	0:00:23	1
			1900-01-01 01:23:17	0:00:22	1										17:16:31	0:01:39	0
			1900-01-01 01:23:32	0:00:15	1										17:16:57	0:00:26	1
			1900-01-01 01:25:42	0:02:10	0										17:17:52	0:00:55	0
			1900-01-01 01:26:10	0:00:28	1										17:18:15	0:00:23	1
			1900-01-01 01:27:43	0:01:33	0										17:18:44	0:00:29	0
			1900-01-01 01:28:14	0:00:31	1										17:18:57	0:00:13	1
			1900-01-01 01:29:07	0:00:53	0										17:20:18	0:01:21	0
			1900-01-01 01:29:30	0:00:23	1										17:20:35	0:00:17	1
			1900-01-01 01:29:53	0:00:23	1										17:22:26	0:01:51	0
			1900-01-01 01:34:02	0:04:09	0										17:23:00	0:00:34	1
			1900-01-01 01:34:59	0:00:57	1										17:24:07	0:01:07	0
			1900-01-01 01:36:45	0:01:46	0										17:24:23	0:00:16	1
			1900-01-01 01:36:58	0:00:13	1										17:24:59	0:00:36	0
			1900-01-01 01:39:14	0:02:16	2										17:25:31	0:00:32	1
			1900-01-01 01:41:17	0:02:03	3										17:26:08	0:00:37	0
			1900-01-01 01:41:44	0:00:27	2										17:26:29	0:00:21	1
			1900-01-01 01:42:58	0:01:14	0										17:28:04	0:01:35	0
			1900-01-01 01:43:30	0:00:32	2										17:29:30	0:01:26	1
			1900-01-01 01:44:10	0:00:40	3										17:30:13	0:00:43	0
			1900-01-01 01:44:29	0:00:19	2										17:31:41	0:01:28	1
			1900-01-01 01:45:17	0:00:48	2										17:32:38	0:00:57	0
			1900-01-01 01:46:52	0:01:35	2										17:32:57	0:00:19	1
			1900-01-01 01:50:30	0:03:38	0										17:33:56	0:00:59	0
			1900-01-01 01:51:05	0:00:35	1										17:34:20	0:00:24	1
			1900-01-01 01:51:39	0:00:34	0										17:35:56	0:01:36	0
			1900-01-01 01:52:19	0:00:40	2										17:36:23	0:00:27	1
			1900-01-01 01:58:20	0:06:01	0										17:37:52	0:01:29	0
			1900-01-01 02:00:06	0:01:46	2										17:38:12	0:00:20	1
			1900-01-01 02:02:09	0:02:03	0										17:43:13	0:05:01	0
			1900-01-01 02:02:19	0:00:10	2										17:47:11	0:03:58	0
			1900-01-01 02:10:05	0:07:46	0										17:47:29	0:00:18	1
			1900-01-01 02:13:28	0:03:23	2										17:48:06	0:00:37	0
			1900-01-01 02:17:16	0:03:48	0										17:48:38	0:00:32	1
			1900-01-01 02:17:26	0:00:10	0										17:49:31	0:00:53	0
			1900-01-01 02:18:12	0:00:46	1										17:49:49	0:00:18	1
			1900-01-01 02:19:49	0:01:37	0										17:50:00	0:00:11	1
			1900-01-01 02:20:04	0:00:15	1										18:00:00	0:10:00	0
			1900-01-01 02:20:58	0:00:54	0									21	18:01:27	0:01:27	0
			1900-01-01 02:21:43	0:00:45	1										18:02:02	0:00:35	2
			1900-01-01 02:31:36	0:09:53	0										18:05:07	0:03:05	0
			1900-01-01 02:32:04	0:00:28	1										18:05:34	0:00:27	2
			1900-01-01 02:34:47	0:02:43	0										18:06:50	0:01:16	0
			1900-01-01 02:35:02	0:00:15	1										18:08:20	0:01:30	2
			1900-01-01 02:39:06	0:04:04	0										18:12:45	0:04:25	0
			1900-01-01 02:40:34	0:01:28	1										18:13:36	0:00:51	2
			1900-01-01 02:42:50	0:02:16	0										18:14:28	0:00:52	0
			1900-01-01 02:43:09	0:00:19	1										18:14:40	0:00:12	2
			1900-01-01 02:43:34	0:00:25	0										18:18:11	0:03:31	0
			1900-01-01 02:45:08	0:01:34	1										18:18:27	0:00:16	2
			1900-01-01 02:47:38	0:02:30	0										18:20:13	0:01:46	0
			1900-01-01 03:00:00	0:12:22	0										18:25:44	0:05:31	1
															18:26:09	0:00:25	0
															18:27:03	0:00:54	2
															18:34:21	0:07:18	0
															18:34:50	0:00:29	2
															18:44:20	0:09:30	0
															18:45:20	0:01:00	0
															18:49:12	0:03:52	2
															18:50:06	0:00:54	0
															18:50:34	0:00:28	1
															19:05:09	0:14:35	0
															19:05:44	0:00:35	1
															19:07:58	0:02:14	0
															19:08:04	0:00:06	1
															19:08:15	0:00:11	1
															19:14:44	0:06:29	0
															19:19:52	0:05:08	0
															19:20:17	0:00:25	1
															19:20:36	0:00:19	1
															19:22:14	0:01:38	0
															19:22:58	0:00:44	1
															19:29:57	0:06:59	0
															19:30:03	0:00:06	1
															19:30:46	0:00:43	0
															19:31:07	0:00:21	1
															19:36:14	0:05:07	0
															19:37:40	0:01:26	2
															19:45:07	0:07:27	0
															19:54:55	0:09:48	0
															19:55:16	0:00:21	1
															20:02:53	0:07:37	0
															20:03:34	0:00:41	1
															20:03:58	0:00:24	0
															20:04:38	0:00:40	2
															20:15:30	0:10:52	0
															20:16:14	0:00:44	0
															20:16:29	0:00:15	1
															20:17:36	0:01:07	0
															20:21:04	0:03:28	2
															20:22:23	0:01:19	0
															20:22:28	0:00:05	1
															20:26:10	0:03:42	0
															20:27:13	0:01:03	2
															20:27:51	0:00:38	0
															20:28:24	0:00:33	1
															20:30:41	0:02:17	0
															20:30:59	0:00:18	1
															20:37:51	0:06:52	0
															20:38:04	0:00:13	1
															20:43:35	0:05:31	0
															20:43:44	0:00:09	1
															20:44:05	0:00:21	0
															20:45:12	0:01:07	2
															20:45:53	0:00:41	0
															20:50:21	0:04:28	0
															20:52:56	0:02:35	2
															20:54:35	0:01:39	0
															20:56:54	0:02:19	1
															20:57:25	0:00:31	3
															20:57:51	0:00:26	1
															20:59:03	0:01:12	0
															21:00:00	0:00:57	2
														0	21:00:13	0:00:13	1
															21:00:25	0:00:12	1
															21:01:03	0:00:38	1
															21:01:20	0:00:17	0
															21:01:37	0:00:17	1
															21:04:25	0:02:48	1
															21:04:44	0:00:19	2
															21:06:50	0:02:06	0
															21:09:10	0:02:20	2
															21:13:26	0:04:16	0
															21:14:09	0:00:43	2
															21:16:37	0:02:28	0
															21:18:30	0:01:53	0
															21:18:50	0:00:20	1
															21:19:09	0:00:19	1
															21:19:30	0:00:21	1
															21:29:02	0:09:32	0
															21:29:29	0:00:27	1
															21:47:01	0:17:32	0
															21:48:49	0:01:48	0
															21:49:11	0:00:22	1
															22:10:52	0:21:41	0
															22:10:59	0:00:07	1
															22:12:21	0:01:22	0
															22:13:28	0:01:07	2
															22:14:01	0:00:33	0
															22:14:41	0:00:40	2
															22:17:24	0:02:43	0
															22:47:48	0:30:24	0
															22:50:17	0:02:29	0
															22:55:55	0:05:38	1
															22:56:40	0:00:45	1
															23:00:28	0:03:48	0
															23:01:00	0:00:32	2
															23:01:14	0:00:14	0
															23:01:31	0:00:17	1
															23:03:56	0:02:25	0
															23:04:15	0:00:19	1
															23:05:19	0:01:04	0
															23:05:37	0:00:18	1
															23:06:53	0:01:16	0
															23:08:17	0:01:24	2
															23:09:57	0:01:40	0
															23:11:03	0:01:06	2
															23:16:20	0:05:17	0
															23:17:12	0:00:52	2
															23:17:42	0:00:30	0
															23:18:13	0:00:31	2
															23:27:04	0:08:51	0
															23:28:07	0:01:03	1
															23:29:29	0:01:22	0
															23:31:05	0:01:36	2
															23:36:38	0:05:33	0
															23:36:59	0:00:21	2
															23:38:58	0:01:59	0
															23:39:35	0:00:37	1
															23:40:34	0:00:59	0
															23:41:47	0:01:13	1
															23:48:57	0:07:10	0
															23:55:29	0:06:32	0
															23:55:48	0:00:19	1
															23:58:57	0:03:09	0
															23:59:11	0:00:14	1
															23:59:53	0:00:42	0
															1900-01-01	0:00:07	1
														3	1900-01-01 00:09:39	0:09:39	0
															1900-01-01 00:09:52	0:00:13	1
															1900-01-01 00:11:11	0:01:19	0
															1900-01-01 00:11:52	0:00:41	1
															1900-01-01 00:19:21	0:07:29	0
															1900-01-01 00:24:00	0:04:39	0
															1900-01-01 00:24:17	0:00:17	1
															1900-01-01 00:25:11	0:00:54	0
															1900-01-01 00:25:50	0:00:39	1
															1900-01-01 00:27:24	0:01:34	0
															1900-01-01 00:27:29	0:00:05	1
															1900-01-01 00:30:20	0:02:51	0
															1900-01-01 00:30:37	0:00:17	1
															1900-01-01 00:31:28	0:00:51	0
															1900-01-01 00:31:38	0:00:10	1
															1900-01-01 00:33:55	0:02:17	0
															1900-01-01 00:34:42	0:00:47	1
															1900-01-01 00:35:12	0:00:30	0
															1900-01-01 00:36:04	0:00:52	2
															1900-01-01 00:46:00	0:09:56	0
															1900-01-01 00:46:31	0:00:31	1
															1900-01-01 00:48:13	0:01:42	0
															1900-01-01 00:48:46	0:00:33	1
															1900-01-01 00:49:30	0:00:44	0
															1900-01-01 00:49:45	0:00:15	1
															1900-01-01 00:50:12	0:00:27	0
															1900-01-01 00:50:44	0:00:32	1
															1900-01-01 00:50:58	0:00:14	0
															1900-01-01 00:51:07	0:00:09	1
															1900-01-01 00:51:51	0:00:44	0
															1900-01-01 00:52:14	0:00:23	2
															1900-01-01 00:54:14	0:02:00	0
															1900-01-01 00:54:27	0:00:13	1
															1900-01-01 00:57:43	0:03:16	0
															1900-01-01 00:58:18	0:00:35	1
															1900-01-01 01:05:46	0:07:28	0
															1900-01-01 01:05:57	0:00:11	1
															1900-01-01 01:10:57	0:05:00	1
															1900-01-01 01:12:06	0:01:09	1
															1900-01-01 01:12:47	0:00:41	1
															1900-01-01 01:14:32	0:01:45	0
															1900-01-01 01:15:20	0:00:48	2
															1900-01-01 01:15:39	0:00:19	1
															1900-01-01 01:15:50	0:00:11	1
															1900-01-01 01:16:22	0:00:32	0
															1900-01-01 01:16:57	0:00:35	1
															1900-01-01 01:19:09	0:02:12	1
															1900-01-01 01:19:25	0:00:16	2
															1900-01-01 01:19:53	0:00:28	1
															1900-01-01 01:20:08	0:00:15	2
															1900-01-01 01:21:22	0:01:14	2
															1900-01-01 01:21:42	0:00:20	0
															1900-01-01 01:22:26	0:00:44	1
															1900-01-01 01:22:45	0:00:19	1
															1900-01-01 01:23:37	0:00:52	1
															1900-01-01 01:24:21	0:00:44	0
															1900-01-01 01:24:56	0:00:35	1
															1900-01-01 01:26:53	0:01:57	2
															1900-01-01 01:27:13	0:00:20	1
															1900-01-01 01:27:51	0:00:38	0
															1900-01-01 01:28:03	0:00:12	1
															1900-01-01 01:29:18	0:01:15	2
															1900-01-01 01:29:58	0:00:40	0
															1900-01-01 01:31:13	0:01:15	2
															1900-01-01 01:31:41	0:00:28	3
															1900-01-01 01:31:57	0:00:16	1
															1900-01-01 01:32:32	0:00:35	0
															1900-01-01 01:33:13	0:00:41	2
															1900-01-01 01:33:40	0:00:27	2
															1900-01-01 01:37:08	0:03:28	0
															1900-01-01 01:38:07	0:00:59	1
															1900-01-01 01:38:31	0:00:24	2
															1900-01-01 01:50:32	0:12:01	0
															1900-01-01 01:57:18	0:06:46	0
															1900-01-01 01:57:28	0:00:10	1
															1900-01-01 01:59:24	0:01:56	0
															1900-01-01 01:59:30	0:00:06	2
															1900-01-01 02:00:53	0:01:23	0
															1900-01-01 02:01:44	0:00:51	2
															1900-01-01 02:01:54	0:00:10	1
															1900-01-01 02:07:25	0:05:31	0
															1900-01-01 02:08:59	0:01:34	2
															1900-01-01 02:10:06	0:01:07	0
															1900-01-01 02:10:44	0:00:38	2
															1900-01-01 02:11:39	0:00:55	0
															1900-01-01 02:11:51	0:00:12	1
															1900-01-01 02:13:07	0:01:16	0
															1900-01-01 02:13:41	0:00:34	1
															1900-01-01 02:14:08	0:00:27	2
															1900-01-01 02:14:56	0:00:48	0
															1900-01-01 02:15:28	0:00:32	1
															1900-01-01 02:19:34	0:04:06	0
															1900-01-01 02:19:39	0:00:05	2
															1900-01-01 02:21:17	0:01:38	0
															1900-01-01 02:22:57	0:01:40	2
															1900-01-01 02:25:33	0:02:36	0
															1900-01-01 02:27:01	0:01:28	2
															1900-01-01 02:28:01	0:01:00	1
															1900-01-01 02:28:24	0:00:23	1
															1900-01-01 02:29:04	0:00:40	2
															1900-01-01 02:30:32	0:01:28	0
															1900-01-01 02:30:48	0:00:16	1
															1900-01-01 02:37:06	0:06:18	0
															1900-01-01 02:37:28	0:00:22	1
															1900-01-01 02:37:55	0:00:27	0
															1900-01-01 02:38:24	0:00:29	1
															1900-01-01 02:39:57	0:01:33	0
															1900-01-01 02:40:09	0:00:12	1
															1900-01-01 02:41:18	0:01:09	0
															1900-01-01 02:41:43	0:00:25	1
															1900-01-01 02:43:58	0:02:15	0
															1900-01-01 02:44:52	0:00:54	2
															1900-01-01 02:45:30	0:00:38	0
															1900-01-01 02:45:54	0:00:24	1
															1900-01-01 02:46:31	0:00:37	0
															1900-01-01 02:47:09	0:00:38	1
															1900-01-01 02:47:50	0:00:41	2
															1900-01-01 02:49:56	0:02:06	1
															1900-01-01 02:51:40	0:01:44	0
															1900-01-01 02:53:06	0:01:26	0
															1900-01-01 02:53:30	0:00:24	1
															1900-01-01 02:53:39	0:00:09	1
															1900-01-01 02:54:35	0:00:56	1
															1900-01-01 03:00:00	0:05:25	0
